# Supplementary material for: The association between walking pace and hand grip strength with the risk of chronic obstructive pulmonary disease: a bidirectional Mendelian randomization study
Source: BMC Pulm Med. 2023 Nov 20;23:450. doi: 10.1186/s12890-023-02759-z (PMC10658936; doi:10.1186/s12890-023-02759-z)
Supplement: Supplementary file 1 — Supplementary Material 1 [file 12890_2023_2759_MOESM1_ESM.xlsx]

## Sheet: Table S1
Table S1: Details of confounders SNPs excluded from genome-wide significance threshold instrumental variables (P < 5x10-8)
Exposure	Confounders	GWAS ID	SNP	Chr	Position	EA	OA	Beta	SE	P-value
Usual walking pace	Smoking initiation	ieu-b-4877	rs10828258	10	21929734	G	A	0.0248868	0.00381747	7.24937e-11
Usual walking pace	Current tobacco smoking	ukb-b-223	rs55680124	2	105984624	T	C	0.00864002	0.0015734	4e-08
Usual walking pace	Alcoholic drinks per week	ieu-b-73	rs13107325	4	103188709	T	C	-0.0364548	0.00391286	1.22999e-20
Usual walking pace	Alcoholic drinks per week	ieu-b-73	rs11039324	11	47665686	A	G	-0.0119868	0.00197596	1.33999e-09
Usual walking pace	Alcoholic drinks per week	ieu-b-73	rs10750025	11	113424042	T	C	0.0145812	0.00208943	2.94985e-12
Usual walking pace	Alcohol intake frequency	ukb-b-5779	rs2280406	3	49941436	A	G	0.0173645	0.00302543	9.49992e-09
Usual walking pace	Alcohol intake frequency	ukb-b-5779	rs13107325	4	103188709	T	C	0.0448038	0.00575423	6.89922e-15
Usual walking pace	Alcohol intake frequency	ukb-b-5779	rs11039324	11	47665686	A	G	0.0231483	0.00307976	5.60015e-14
Usual walking pace	Alcohol intake frequency	ukb-b-5779	rs62048402	16	53803223	A	G	0.0197035	0.0030851	1.7e-10
Usual walking pace	Alcohol intake frequency	ukb-b-5779	rs11150623	16	28881001	T	G	0.0223612	0.00316251	1.50003e-12
Usual walking pace	Alcohol intake frequency	ukb-b-5779	rs613872	18	53210302	T	G	0.0223279	0.00399618	2.30001e-08
Usual walking pace	Alcohol intake frequency	ukb-b-5779	rs891387	18	21103909	C	T	-0.027507	0.00302839	1.10002e-19
Usual walking pace	Particulate matter air pollution (pm10)	ukb-b-589	rs28519617	3	135874930	G	T	-0.0122227	0.00222564	4e-08
Hand grip strength (right)	Alcoholic drinks per week	ieu-b-73	rs35701422	3	85575775	C	T	-0.0143493	0.00199953	7.14e-13
Hand grip strength (right)	Alcoholic drinks per week	ieu-b-73	rs13107325	4	103188709	T	C	-0.0364548	0.00391286	1.23e-20
Hand grip strength (right)	Alcoholic drinks per week	ieu-b-73	rs11039348	11	47728617	A	G	-0.0115474	0.00203496	1.38e-08
Hand grip strength (right)	Alcoholic drinks per week	ieu-b-73	rs56365901	17	43960323	G	A	-0.0199624	0.00237244	4.03e-17
Hand grip strength (right)	Alcohol intake frequency	ukb-b-5779	rs35701422	3	85575775	C	T	0.0204243	0.00312602	6.4e-11
Hand grip strength (right)	Alcohol intake frequency	ukb-b-5779	rs13107325	4	103188709	T	C	0.0448038	0.00575423	6.9e-15
Hand grip strength (right)	Alcohol intake frequency	ukb-b-5779	rs11039348	11	47728617	A	G	0.021915	0.00317912	5.4e-12
Hand grip strength (right)	Alcohol intake frequency	ukb-b-5779	rs62037412	16	28917746	A	G	-0.022284	0.0031639	1.9e-12
Hand grip strength (right)	Alcohol intake frequency	ukb-b-5779	rs56365901	17	43960323	G	A	0.0238718	0.00365116	6.2e-11
Hand grip strength (right)	Alcohol intake frequency	ukb-b-5779	rs635538	18	53273614	A	G	0.0305104	0.00542057	1.8e-08
Hand grip strength (right)	smoking initiation	ieu-b-4877	rs35701422	3	85575775	C	T	-0.0305658	0.00369309	1.28e-16
Hand grip strength (right)	smoking initiation	ieu-b-4877	rs2273555	10	104127171	A	G	0.0213418	0.00362299	3.82e-09
Hand grip strength (left)	Alcoholic drinks per week	ieu-b-73	rs1551042	3	85630551	C	A	-0.0146438	0.00202297	4.47e-13
Hand grip strength (left)	Alcoholic drinks per week	ieu-b-73	rs13107325	4	103188709	T	C	-0.0364548	0.00391286	1.23e-20
Hand grip strength (left)	Alcoholic drinks per week	ieu-b-73	rs7124681	11	47529947	A	C	-0.0120456	0.00196966	9.8e-10
Hand grip strength (left)	Alcoholic drinks per week	ieu-b-73	rs3814877	16	30042677	T	G	-0.0112752	0.00197174	1.07e-08
Hand grip strength (left)	Alcoholic drinks per week	ieu-b-73	rs113434679	17	44126765	A	C	-0.0203772	0.00246386	1.34e-16
Hand grip strength (left)	Alcohol intake frequency	ukb-b-5779	rs1551042	3	85630551	C	A	0.0207711	0.00316506	5.3e-11
Hand grip strength (left)	Alcohol intake frequency	ukb-b-5779	rs13132853	4	38680015	G	A	-0.0173859	0.00316774	4.1e-08
Hand grip strength (left)	Alcohol intake frequency	ukb-b-5779	rs13107325	4	103188709	T	C	0.0448038	0.00575423	6.9e-15
Hand grip strength (left)	Alcohol intake frequency	ukb-b-5779	rs7124681	11	47529947	A	C	0.0224123	0.00307205	3e-13
Hand grip strength (left)	Alcohol intake frequency	ukb-b-5779	rs3814877	16	30042677	T	G	0.0261188	0.00308645	2.6e-17
Hand grip strength (left)	Alcohol intake frequency	ukb-b-5779	rs113434679	17	44126765	A	C	0.0251236	0.00382603	5.2e-11
Hand grip strength (left)	Alcohol intake frequency	ukb-b-5779	rs635538	18	53273614	A	G	0.0305104	0.00542057	1.8e-08
Hand grip strength (left)	smoking initiation	ieu-b-4877	rs1551042	3	85630551	C	A	-0.0305563	0.00373304	2.74e-16
Hand grip strength (left)	smoking initiation	ieu-b-4877	rs772014	10	104062494	G	A	-0.0216559	0.00362444	2.31e-09
Abbreviations: GWAS: genome-wide association study; SNP: single nucleotide polymorphism; Chr: Chromosome; EA: effect allele; OA:other allele; SE: standard error.

## Sheet: Table S2
Table S2: Details of the genome-wide significance threshold instrumental variable (P < 5x10-8)
Exposure	Outcome	SNP	Chr	Position	EA	OA	Exposure			Outcome			F_statistics
							Beta	SE	P-value	Beta	SE	P-value
Usual walking pace	COPD	rs10862220	12	81430599	G	T	0.00840767	0.00135051	4.8e-10	-0.0046	0.0186	0.8034	38.7575
Usual walking pace	COPD	rs10883618	10	103117653	A	G	0.0078103	0.00130834	2.4e-09	0.0072	0.0194	0.7125	35.6364
Usual walking pace	COPD	rs11077815	17	74389890	C	T	-0.00713336	0.00130691	4.8e-08	-0.0253	0.02	0.2056	29.7918
Usual walking pace	COPD	rs11152989	6	96936061	T	C	-0.00751226	0.00136699	3.9e-08	0.0294	0.0201	0.1432	30.2003
Usual walking pace	COPD	rs113825410	1	40057543	G	A	-0.00881182	0.00151778	6.4e-09	0.0249	0.0227	0.273	33.7065
Usual walking pace	COPD	rs11548200	1	156290656	C	T	-0.016041	0.00255177	3.3e-10	0.0261	0.0481	0.587801	39.5166
Usual walking pace	COPD	rs11682482	2	226486479	G	T	0.00801894	0.00135595	3.3e-09	-0.001	0.0195	0.9586	34.9741
Usual walking pace	COPD	rs11732213	4	1704244	C	T	0.0091614	0.00159593	9.4e-09	-0.0531	0.0226	0.0185302	32.9531
Usual walking pace	COPD	rs11761141	7	69423362	G	T	-0.00789936	0.00135132	5e-09	-0.0246	0.0198	0.2136	34.1718
Usual walking pace	COPD	rs11848096	14	100969235	C	T	-0.00750831	0.00130696	9.2e-09	-0.0065	0.0189	0.7311	33.0035
Usual walking pace	COPD	rs12042959	1	243533273	G	A	0.0125663	0.00181269	4.1e-12	-0.0287	0.0253	0.2561	48.0582
Usual walking pace	COPD	rs12461902	19	30265235	A	G	-0.00801134	0.00135739	3.6e-09	0.0212	0.0197	0.282	34.8338
Usual walking pace	COPD	rs12747822	1	91201451	A	T	0.0117683	0.00213998	3.8e-08	-0.0296	0.0435	0.496	30.2418
Usual walking pace	COPD	rs12883788	14	33303540	T	C	-0.00779959	0.00127443	9.4e-10	0.0073	0.0188	0.7003	37.4552
Usual walking pace	COPD	rs144333966	4	61109385	G	A	0.0304614	0.00544615	2.2e-08	-0.0926	0.0536	0.0838591	31.2839
Usual walking pace	COPD	rs1592	2	135722143	C	A	0.0074513	0.00128817	7.3e-09	-0.0381	0.0187	0.0422396	33.4594
Usual walking pace	COPD	rs2037735	19	48012469	T	C	-0.0112677	0.00194308	6.7e-09	-0.0227	0.0264	0.3891	33.6271
Usual walking pace	COPD	rs205262	6	34563164	G	A	-0.00870949	0.00142654	1e-09	0.048	0.0207	0.02054	37.275
Usual walking pace	COPD	rs2170670	12	16944621	A	G	-0.00708769	0.0012972	4.7e-08	0.0314	0.0193	0.104	29.8535
Usual walking pace	COPD	rs2297600	1	32207581	G	T	-0.0115607	0.00168167	6.2e-12	-0.0142	0.0225	0.527	47.2592
Usual walking pace	COPD	rs2439823	10	99778226	G	A	-0.0072789	0.00127453	1.1e-08	0.0281	0.0186	0.1318	32.6161
Usual walking pace	COPD	rs2602731	19	4944771	G	A	-0.00766675	0.00136907	2.1e-08	-0.0023	0.0217	0.9154	31.3597
Usual walking pace	COPD	rs2644135	1	201856256	G	C	0.00751192	0.00133245	1.7e-08	-0.0383	0.0203	0.0599405	31.7834
Usual walking pace	COPD	rs2645979	12	84017043	A	G	0.00861798	0.00132024	6.7e-11	-0.0425	0.0187	0.0228402	42.6094
Usual walking pace	COPD	rs273512	19	18224729	T	C	-0.00966507	0.00129058	6.9e-14	0.0213	0.0186	0.253	56.0842
Usual walking pace	COPD	rs35711462	5	50847577	G	A	-0.0071659	0.00126947	1.7e-08	-0.0318	0.0186	0.0875004	31.8637
Usual walking pace	COPD	rs4109292	10	126710654	A	G	0.00735336	0.00126787	6.6e-09	-0.0335	0.0187	0.0723502	33.6374
Usual walking pace	COPD	rs4516268	17	1846831	A	C	0.00983008	0.00160664	9.5e-10	-0.0154	0.0213	0.4692	37.4349
Usual walking pace	COPD	rs45583845	14	57858194	G	C	-0.0198998	0.0036328	4.3e-08	0.0569	0.0557	0.3071	30.0064
Usual walking pace	COPD	rs4643373	17	47123423	C	T	0.0077266	0.00138223	2.3e-08	-0.0213	0.0207	0.304	31.2476
Usual walking pace	COPD	rs4715208	6	50829471	G	A	-0.0083844	0.00146572	1.1e-08	0.0051	0.0215	0.814	32.7222
Usual walking pace	COPD	rs4839898	6	97546759	A	G	0.0130564	0.00206037	2.3e-10	-0.0177	0.0299	0.5526	40.1566
Usual walking pace	COPD	rs57800857	4	140863365	C	A	0.00867607	0.00132214	5.3e-11	0.1474	0.4415	0.738501	43.0617
Usual walking pace	COPD	rs6763292	3	129044705	G	A	0.00958833	0.00153076	3.8e-10	-0.0062	0.0244	0.7992	39.2348
Usual walking pace	COPD	rs7789719	7	66893916	C	T	0.00854199	0.00153719	2.7e-08	0.0205	0.0218	0.3463	30.879
Usual walking pace	COPD	rs7795394	7	113560607	A	T	0.00930493	0.00130867	1.2e-12	-0.062	0.0204	0.00238298	50.5552
Usual walking pace	COPD	rs8010773	14	46956863	C	T	-0.00816754	0.00130079	3.4e-10	0.0448	0.0205	0.0289001	39.4247
Usual walking pace	COPD	rs8011870	14	80173397	A	G	-0.00782739	0.00140635	2.6e-08	-0.0152	0.0187	0.4162	30.9776
Usual walking pace	COPD	rs819167	20	32903687	G	A	-0.0157993	0.00259282	1.1e-09	-0.0341	0.0318	0.2838	37.1305
Usual walking pace	COPD	rs830627	3	71675270	A	G	0.00742054	0.00128505	7.7e-09	-0.0375	0.0186	0.0436596	33.345
Usual walking pace	COPD	rs9366651	6	26336696	T	G	0.00948542	0.00127132	8.6e-14	-0.0071	0.0196	0.7166	55.6677
Usual walking pace	COPD	rs9783304	11	43660255	T	G	0.00763598	0.00136834	2.4e-08	0.0222	0.0201	0.2693	31.1416
Hand grip strength (right)	COPD	rs10193039	2	99692373	T	A	-0.0103284	0.00165217	4.1e-10	0.0358	0.0213	0.0919009	39.0802
Hand grip strength (right)	COPD	rs10278546	7	100516003	C	A	0.0107539	0.00188373	1.1e-08	0	0.0226	0.9989	32.5908
Hand grip strength (right)	COPD	rs1043515	17	36922196	G	A	0.0138281	0.00149848	2.8e-20	-0.0209	0.0186	0.2607	85.1575
Hand grip strength (right)	COPD	rs10454142	2	48646399	C	T	0.00998121	0.00162212	7.6e-10	0.0015	0.0193	0.9365	37.8617
Hand grip strength (right)	COPD	rs1047891	2	211540507	A	C	0.0096867	0.0015965	1.3e-09	0.0405	0.0199	0.0421396	36.8141
Hand grip strength (right)	COPD	rs10483727	14	61072875	C	T	-0.00901803	0.00152456	3.3e-09	-0.0412	0.0204	0.0439704	34.9892
Hand grip strength (right)	COPD	rs10520770	18	46602964	C	T	0.011742	0.00149773	4.5e-15	-0.0151	0.0199	0.4482	61.4635
Hand grip strength (right)	COPD	rs10761411	9	136973826	T	C	-0.0114975	0.00202082	1.3e-08	0.0322	0.0223	0.1484	32.3707
Hand grip strength (right)	COPD	rs10770125	11	2169014	G	A	0.00844132	0.00148775	1.4e-08	-0.0011	0.0187	0.9535	32.193
Hand grip strength (right)	COPD	rs10784502	12	66343810	T	C	-0.0111247	0.00148608	7.1e-14	0.0367	0.0186	0.0485199	56.0392
Hand grip strength (right)	COPD	rs10798483	1	176799143	A	G	0.0145083	0.00149469	2.8e-22	0.0238	0.0187	0.2024	94.2173
Hand grip strength (right)	COPD	rs10799428	1	227798565	T	C	-0.0143588	0.00190367	4.6e-14	0.0367	0.0234	0.1177	56.8922
Hand grip strength (right)	COPD	rs11022513	11	12840986	T	C	-0.00921054	0.00151016	1.1e-09	-0.0119	0.0189	0.5305	37.1984
Hand grip strength (right)	COPD	rs111942756	1	208978578	G	A	-0.0131626	0.00208772	2.9e-10	-0.0001	0.0258	0.9976	39.7502
Hand grip strength (right)	COPD	rs11243202	6	7719065	C	T	0.0116378	0.00149304	6.5e-15	0.0141	0.0186	0.4473	60.7574
Hand grip strength (right)	COPD	rs1125	6	149979416	A	G	-0.0100304	0.00157472	1.9e-10	0.0049	0.0192	0.798	40.5723
Hand grip strength (right)	COPD	rs113851275	9	98297220	A	G	0.0131425	0.00239826	4.3e-08	0.0104	0.0289	0.7201	30.0306
Hand grip strength (right)	COPD	rs114924396	4	119755621	G	A	-0.0191251	0.00331785	8.2e-09	-0.0621	0.0384	0.106	33.2272
Hand grip strength (right)	COPD	rs116922558	9	118802375	G	A	-0.0246271	0.00386049	1.8e-10	0.0343	0.0443	0.4377	40.6951
Hand grip strength (right)	COPD	rs11998884	9	33684436	T	C	0.0173433	0.0031243	2.8e-08	0.0046	0.0344	0.8938	30.8147
Hand grip strength (right)	COPD	rs12052508	2	72757843	T	C	-0.0133517	0.00227992	4.7e-09	0.0447	0.0316	0.157	34.2952
Hand grip strength (right)	COPD	rs12101479	15	74248548	C	G	-0.0106133	0.0017554	1.5e-09	-0.0212	0.0202	0.2929	36.5552
Hand grip strength (right)	COPD	rs12316046	12	15054415	G	A	-0.0162046	0.00153212	3.8e-26	-0.0062	0.0209	0.7669	111.864
Hand grip strength (right)	COPD	rs12412806	10	24860913	A	G	-0.00909582	0.00164139	3e-08	-0.005	0.019	0.791899	30.7086
Hand grip strength (right)	COPD	rs12452505	17	63556402	G	C	-0.0144313	0.00213545	1.4e-11	0.0094	0.0309	0.7603	45.6701
Hand grip strength (right)	COPD	rs12522139	5	122699812	G	T	-0.0114381	0.00197332	6.8e-09	-0.0341	0.0243	0.1617	33.5979
Hand grip strength (right)	COPD	rs12562146	1	86247267	A	T	0.0118706	0.00211554	2e-08	-0.0234	0.0283	0.4093	31.4849
Hand grip strength (right)	COPD	rs12616285	2	169156907	G	T	0.0122195	0.00209396	5.4e-09	0.0309	0.0239	0.1975	34.0542
Hand grip strength (right)	COPD	rs12763284	10	104508202	G	A	0.00959741	0.00148928	1.2e-10	0.0242	0.0187	0.1944	41.5294
Hand grip strength (right)	COPD	rs12790261	11	66988048	A	C	-0.0263714	0.00270734	2e-22	0.0707	0.0421	0.0928304	94.8813
Hand grip strength (right)	COPD	rs12823922	12	24186697	G	A	-0.0114203	0.00178649	1.6e-10	0.0244	0.0219	0.2643	40.8652
Hand grip strength (right)	COPD	rs12889267	14	21542766	G	A	-0.0122874	0.0019904	6.7e-10	-0.007	0.0284	0.805	38.11
Hand grip strength (right)	COPD	rs12899474	15	77391603	T	C	-0.0148939	0.00239936	5.4e-10	0.0889	0.031	0.004115	38.5324
Hand grip strength (right)	COPD	rs12914702	15	96887277	A	G	0.0107788	0.00169282	1.9e-10	-0.0092	0.02	0.6448	40.5433
Hand grip strength (right)	COPD	rs13106087	4	145566864	C	T	0.0129259	0.001977	6.2e-11	0.0132	0.025	0.5981	42.7473
Hand grip strength (right)	COPD	rs13146142	4	17931318	C	T	-0.0207968	0.00203165	1.4e-24	0.0432	0.0316	0.171	104.784
Hand grip strength (right)	COPD	rs13169333	5	153064994	C	T	0.00929083	0.00169626	4.3e-08	0.0107	0.0206	0.6023	30.0002
Hand grip strength (right)	COPD	rs13355365	5	154942606	T	C	-0.00846604	0.00153398	3.4e-08	0.0177	0.0196	0.3677	30.4594
Hand grip strength (right)	COPD	rs143384	20	34025756	G	A	0.0230423	0.00151366	2.5e-52	-0.0042	0.0188	0.8248	231.737
Hand grip strength (right)	COPD	rs1442883	2	59970660	A	C	-0.0106189	0.00171426	5.8e-10	-0.0235	0.0225	0.2969	38.3712
Hand grip strength (right)	COPD	rs1486925	8	78827617	C	T	-0.0095288	0.00160467	2.9e-09	0.0065	0.0207	0.7535	35.2618
Hand grip strength (right)	COPD	rs150330307	1	160160801	C	T	-0.0325831	0.00422401	1.2e-14	-0.1014	0.0681	0.1369	59.5025
Hand grip strength (right)	COPD	rs1550115	2	25041620	T	C	0.0152836	0.00171276	4.5e-19	0.0276	0.022	0.2093	79.6266
Hand grip strength (right)	COPD	rs1556659	10	130834698	T	C	0.0175345	0.00153689	3.8e-30	-0.0048	0.0204	0.8125	130.167
Hand grip strength (right)	COPD	rs1641457	2	40421990	G	T	0.0130726	0.00178536	2.4e-13	0.0441	0.0204	0.0307702	53.6133
Hand grip strength (right)	COPD	rs16870531	7	120660682	T	C	0.0104429	0.0017449	2.2e-09	-0.0143	0.0214	0.5038	35.818
Hand grip strength (right)	COPD	rs1840753	2	199060177	T	C	0.0176942	0.00312088	1.4e-08	-0.0382	0.0524	0.4656	32.1446
Hand grip strength (right)	COPD	rs1885690	6	109672998	A	C	-0.00839964	0.00151212	2.8e-08	-0.0163	0.0187	0.3822	30.8567
Hand grip strength (right)	COPD	rs1892425	1	41744821	A	G	0.0113357	0.00175726	1.1e-10	0.0188	0.0215	0.3811	41.6126
Hand grip strength (right)	COPD	rs1952256	1	184035116	G	A	0.00976791	0.00156323	4.1e-10	-0.0375	0.0189	0.04685	39.0443
Hand grip strength (right)	COPD	rs2147461	1	191051627	C	T	0.0134299	0.00231042	6.1e-09	-0.0415	0.025	0.0970309	33.7881
Hand grip strength (right)	COPD	rs2165241	15	74222202	C	T	0.0122486	0.00148844	1.9e-16	0.013	0.0185	0.4826	67.719
Hand grip strength (right)	COPD	rs2194411	3	185548663	A	G	0.0142831	0.00224795	2.1e-10	0.0032	0.0271	0.9052	40.3712
Hand grip strength (right)	COPD	rs2194747	2	218126181	G	A	0.00985126	0.00163925	1.9e-09	0.0119	0.0193	0.538	36.1155
Hand grip strength (right)	COPD	rs2208562	9	119344528	T	C	-0.0115616	0.00152246	3.1e-14	0.011	0.0195	0.5709	57.6692
Hand grip strength (right)	COPD	rs2226685	21	40069825	C	T	0.0103333	0.00174324	3.1e-09	0.0078	0.0206	0.702499	35.1369
Hand grip strength (right)	COPD	rs2244621	11	64026219	T	C	0.0115957	0.00211936	4.5e-08	0.0188	0.0252	0.456	29.9354
Hand grip strength (right)	COPD	rs2296316	14	65520246	C	T	-0.00821333	0.00150213	4.6e-08	0.013	0.0186	0.4846	29.8967
Hand grip strength (right)	COPD	rs2322754	6	81046299	A	G	-0.0117022	0.00198538	3.8e-09	-0.016	0.0235	0.495	34.7414
Hand grip strength (right)	COPD	rs2341184	3	196930781	C	T	0.0100606	0.00167125	1.7e-09	-0.0066	0.02	0.741899	36.2381
Hand grip strength (right)	COPD	rs2362972	3	158163272	A	C	-0.00856859	0.00150767	1.3e-08	0.0015	0.0186	0.9353	32.3003
Hand grip strength (right)	COPD	rs2389763	7	17307847	C	T	-0.00832615	0.00151353	3.8e-08	-0.0197	0.0192	0.3041	30.2626
Hand grip strength (right)	COPD	rs2431112	5	103931707	A	G	-0.011172	0.00149737	8.6e-14	0.0031	0.0191	0.8729	55.6677
Hand grip strength (right)	COPD	rs246181	16	14392641	T	C	0.00970432	0.00154856	3.7e-10	0.0244	0.0191	0.2008	39.2712
Hand grip strength (right)	COPD	rs248831	16	11281218	A	G	0.00988989	0.00171686	8.4e-09	-0.0199	0.022	0.3664	33.1828
Hand grip strength (right)	COPD	rs2587505	17	77784268	C	T	-0.0092717	0.0015091	8.1e-10	-0.0171	0.0197	0.3852	37.747
Hand grip strength (right)	COPD	rs2631360	5	131707429	A	G	-0.0111803	0.00148648	5.4e-14	0.0734	0.0195	0.0001717	56.5703
Hand grip strength (right)	COPD	rs2717351	7	19019880	G	A	0.0127695	0.00183473	3.4e-12	0.0075	0.0211	0.722199	48.4399
Hand grip strength (right)	COPD	rs2854152	17	61986027	G	A	0.010991	0.00159765	6e-12	0.0227	0.0192	0.2379	47.3272
Hand grip strength (right)	COPD	rs2871865	15	99194896	G	C	-0.0236863	0.00232022	1.8e-24	-0.0655	0.0388	0.0916305	104.216
Hand grip strength (right)	COPD	rs2894602	2	227249802	G	A	0.0101332	0.00176778	9.9e-09	0.0001	0.0223	0.9959	32.8577
Hand grip strength (right)	COPD	rs3118914	13	51116901	T	G	-0.0194408	0.00180843	5.9e-27	0.0097	0.0213	0.650401	115.565
Hand grip strength (right)	COPD	rs34030812	2	144248905	C	T	-0.00912858	0.00154266	3.3e-09	0.0283	0.0191	0.1386	35.016
Hand grip strength (right)	COPD	rs34217742	19	37376830	A	T	0.0146245	0.00227778	1.4e-10	-0.0304	0.0266	0.2541	41.2229
Hand grip strength (right)	COPD	rs34587452	4	1009900	C	G	-0.0110867	0.00181019	9.1e-10	-0.034	0.0233	0.145	37.5108
Hand grip strength (right)	COPD	rs34845616	11	133792644	A	G	0.00979506	0.00173626	1.7e-08	0.0132	0.0198	0.5044	31.8262
Hand grip strength (right)	COPD	rs35304341	1	200971049	A	G	-0.0142862	0.00260278	4e-08	0.0062	0.0313	0.8439	30.1272
Hand grip strength (right)	COPD	rs35457492	3	70194564	C	A	0.00833889	0.00149104	2.2e-08	-0.0078	0.0189	0.6797	31.2779
Hand grip strength (right)	COPD	rs35833641	2	179462494	G	A	0.00922306	0.00160181	8.5e-09	0.0126	0.0192	0.513499	33.1534
Hand grip strength (right)	COPD	rs3771498	2	70720070	T	C	0.0141605	0.00148856	1.9e-21	0.0299	0.0186	0.1075	90.495
Hand grip strength (right)	COPD	rs3848369	16	415078	T	C	-0.00953776	0.00153126	4.7e-10	-0.0209	0.0189	0.2702	38.7967
Hand grip strength (right)	COPD	rs4121165	1	78276977	A	G	-0.0119792	0.00182142	4.8e-11	-0.0126	0.0247	0.609901	43.2549
Hand grip strength (right)	COPD	rs4369779	18	20735408	C	T	0.017203	0.00182068	3.4e-21	0.0185	0.0222	0.404	89.2773
Hand grip strength (right)	COPD	rs4549685	7	39326478	T	C	0.00971494	0.00158124	8.1e-10	-0.0245	0.0197	0.2134	37.7472
Hand grip strength (right)	COPD	rs4553566	15	58336319	C	T	-0.00930181	0.00149229	4.6e-10	-0.0129	0.0186	0.4866	38.8534
Hand grip strength (right)	COPD	rs4737446	8	57665019	T	G	0.0102668	0.00162131	2.4e-10	-0.0047	0.0198	0.8143	40.0994
Hand grip strength (right)	COPD	rs4751671	10	116138744	A	G	0.0082332	0.00150019	4.1e-08	0.0141	0.0195	0.4702	30.1193
Hand grip strength (right)	COPD	rs4752689	10	124131176	A	G	0.0087531	0.00150761	6.4e-09	0.0554	0.0204	0.00654199	33.709
Hand grip strength (right)	COPD	rs4768725	12	46848478	C	T	0.00905894	0.00162081	2.3e-08	0.0155	0.0196	0.4285	31.2385
Hand grip strength (right)	COPD	rs4784329	16	53910261	C	A	-0.0133357	0.00150734	9e-19	0.019	0.0186	0.3079	78.2725
Hand grip strength (right)	COPD	rs4785574	16	89568875	G	A	-0.0103769	0.00149954	4.5e-12	-0.001	0.0189	0.9557	47.8872
Hand grip strength (right)	COPD	rs4793658	17	45878733	C	A	-0.0136707	0.00248614	3.8e-08	0.0234	0.0328	0.4746	30.2364
Hand grip strength (right)	COPD	rs4802848	19	52218342	C	G	0.0110767	0.00167496	3.8e-11	-0.0154	0.0231	0.506499	43.7333
Hand grip strength (right)	COPD	rs4868110	5	171164168	T	A	-0.00971069	0.00158981	1e-09	0.0283	0.0194	0.1439	37.3087
Hand grip strength (right)	COPD	rs4927015	1	54072471	A	G	0.013059	0.00150895	5e-18	0.0001	0.0198	0.9967	74.898
Hand grip strength (right)	COPD	rs4962700	10	126479989	G	C	0.00932733	0.00163735	1.2e-08	-0.0068	0.019	0.7213	32.4513
Hand grip strength (right)	COPD	rs56074046	17	7358930	A	G	-0.00903502	0.00153954	4.4e-09	-0.0065	0.0205	0.7515	34.441
Hand grip strength (right)	COPD	rs58670122	1	22492613	G	A	-0.0132234	0.00214787	7.4e-10	-0.001	0.0309	0.9749	37.9027
Hand grip strength (right)	COPD	rs600038	9	136151806	C	T	-0.0103761	0.00183358	1.5e-08	0.01	0.0223	0.6546	32.0235
Hand grip strength (right)	COPD	rs6006984	22	45714937	C	T	0.0102987	0.00165665	5.1e-10	0.0156	0.0204	0.4443	38.6459
Hand grip strength (right)	COPD	rs62234790	3	13750642	A	C	0.0105846	0.0017265	8.8e-10	-0.0098	0.0209	0.6382	37.5851
Hand grip strength (right)	COPD	rs62509875	8	110360944	G	A	-0.0131798	0.00197325	2.4e-11	0.0089	0.0271	0.7417	44.6122
Hand grip strength (right)	COPD	rs645144	6	141180780	C	T	-0.00868793	0.00158627	4.3e-08	0.0024	0.0207	0.9059	29.997
Hand grip strength (right)	COPD	rs6473015	8	78178485	C	A	0.00959961	0.00164629	5.5e-09	0.0164	0.0227	0.4698	34.0012
Hand grip strength (right)	COPD	rs6592728	11	77247260	G	A	-0.0091826	0.00154065	2.5e-09	-0.0009	0.0189	0.9614	35.5241
Hand grip strength (right)	COPD	rs6693965	1	10378416	T	G	-0.016251	0.00223033	3.2e-13	0.0564	0.0296	0.0571097	53.0911
Hand grip strength (right)	COPD	rs6711390	2	135629439	T	C	0.0132663	0.00152876	4e-18	-0.0404	0.019	0.0333403	75.3045
Hand grip strength (right)	COPD	rs6715064	2	220041928	T	C	-0.00921128	0.00160563	9.6e-09	0.018	0.0201	0.3696	32.9116
Hand grip strength (right)	COPD	rs6792762	3	38574491	A	G	-0.00911683	0.0015155	1.8e-09	-0.0124	0.0187	0.5077	36.1889
Hand grip strength (right)	COPD	rs6870324	5	141787317	G	C	-0.00998568	0.00168316	3e-09	0.004	0.0221	0.8559	35.1969
Hand grip strength (right)	COPD	rs6882168	5	39402647	T	C	-0.00909312	0.00157605	7.9e-09	-0.0077	0.019	0.684	33.2879
Hand grip strength (right)	COPD	rs6962338	7	69160985	G	A	-0.0203488	0.00362338	2e-08	0.0621	0.0504	0.218	31.5391
Hand grip strength (right)	COPD	rs6977081	7	150542515	T	G	0.01286	0.00158867	5.7e-16	-0.0256	0.0194	0.1862	65.5261
Hand grip strength (right)	COPD	rs7034200	9	4289050	A	C	0.00868874	0.00148875	5.3e-09	-0.0126	0.0186	0.4969	34.062
Hand grip strength (right)	COPD	rs7148603	14	36683779	A	G	0.00930613	0.00158837	4.7e-09	0.0192	0.0201	0.3377	34.3269
Hand grip strength (right)	COPD	rs7196917	16	69896527	G	A	-0.010582	0.00150287	1.9e-12	0.0191	0.0191	0.3171	49.5784
Hand grip strength (right)	COPD	rs7206195	16	2145280	T	C	-0.0153211	0.00193924	2.8e-15	0.0304	0.0225	0.1778	62.419
Hand grip strength (right)	COPD	rs721101	6	155632844	C	T	0.00946697	0.0016742	1.6e-08	-0.0055	0.0235	0.8168	31.9748
Hand grip strength (right)	COPD	rs7214252	17	27486673	A	G	-0.0102442	0.00182532	2e-08	0.0031	0.0217	0.8849	31.4976
Hand grip strength (right)	COPD	rs7249	19	18391171	T	C	0.00848186	0.00154442	4e-08	-0.0039	0.0195	0.8427	30.1614
Hand grip strength (right)	COPD	rs7266065	20	47531817	A	G	0.00993881	0.00159481	4.6e-10	0.0277	0.0208	0.1837	38.8375
Hand grip strength (right)	COPD	rs72820369	10	81251539	T	A	0.0161266	0.00232961	4.4e-12	-0.0045	0.0263	0.8634	47.9203
Hand grip strength (right)	COPD	rs7301953	12	124405871	A	G	-0.0115397	0.00160449	6.4e-13	-0.0147	0.0205	0.4737	51.7267
Hand grip strength (right)	COPD	rs7451021	6	130381246	C	T	-0.0157967	0.00160573	7.7e-23	0.0062	0.0199	0.7567	96.7805
Hand grip strength (right)	COPD	rs75457267	5	102658770	T	C	-0.0187295	0.00339456	3.4e-08	0.0758	0.044	0.0850296	30.4429
Hand grip strength (right)	COPD	rs7549184	1	215412906	A	G	0.01056	0.00181367	5.8e-09	-0.0147	0.0228	0.5204	33.9009
Hand grip strength (right)	COPD	rs7565148	2	44188396	G	T	-0.0103511	0.00148921	3.6e-12	-0.0077	0.0186	0.6787	48.3127
Hand grip strength (right)	COPD	rs7575451	2	152352843	G	C	-0.0106047	0.00155571	9.3e-12	-0.0101	0.0198	0.6105	46.4664
Hand grip strength (right)	COPD	rs76497142	7	23231803	A	G	0.0131654	0.00237955	3.2e-08	-0.0341	0.0304	0.2609	30.6111
Hand grip strength (right)	COPD	rs7657558	4	30648636	G	T	0.0107255	0.00166228	1.1e-10	-0.0253	0.021	0.2279	41.6319
Hand grip strength (right)	COPD	rs76749769	16	3291408	T	C	0.0144315	0.00257957	2.2e-08	0.0058	0.0371	0.877	31.2988
Hand grip strength (right)	COPD	rs76895963	12	4384844	G	T	0.0359771	0.00575693	4.1e-10	0.0588	0.0561	0.2942	39.0544
Hand grip strength (right)	COPD	rs77485342	6	30842866	T	C	0.0353373	0.0055898	2.6e-10	0.0612	0.0592	0.3012	39.9645
Hand grip strength (right)	COPD	rs7790322	7	2830498	T	C	-0.00860301	0.0015092	1.2e-08	-0.0303	0.0186	0.1029	32.4943
Hand grip strength (right)	COPD	rs7871404	9	99262296	G	A	0.0119345	0.00190074	3.4e-10	-0.0154	0.0252	0.542099	39.4242
Hand grip strength (right)	COPD	rs7963801	12	79685226	C	T	-0.0112734	0.00151048	8.4e-14	-0.0027	0.0189	0.8852	55.7032
Hand grip strength (right)	COPD	rs79723785	19	55818225	C	T	-0.0340504	0.00602877	1.6e-08	-0.0507	0.0716	0.4794	31.8997
Hand grip strength (right)	COPD	rs8055199	16	84867404	A	G	-0.00896262	0.00157271	1.2e-08	-0.0124	0.0213	0.562101	32.4768
Hand grip strength (right)	COPD	rs823130	1	205714372	T	C	-0.0123872	0.00150332	1.7e-16	0.0348	0.0187	0.0629898	67.8959
Hand grip strength (right)	COPD	rs852520	7	5695267	A	C	-0.00890306	0.00157301	1.5e-08	-0.0218	0.0193	0.2596	32.0343
Hand grip strength (right)	COPD	rs911642	20	13260252	T	C	0.00862996	0.00153783	2e-08	0.0026	0.019	0.8895	31.492
Hand grip strength (right)	COPD	rs9267806	6	32110886	A	G	-0.0167434	0.00170197	7.7e-23	-0.0079	0.0197	0.689	96.7795
Hand grip strength (right)	COPD	rs9322822	6	105369598	T	C	0.0110799	0.00159266	3.5e-12	-0.0021	0.02	0.916	48.3978
Hand grip strength (right)	COPD	rs935728	14	80957923	T	C	0.00955337	0.0015872	1.8e-09	-0.0123	0.0195	0.5295	36.2285
Hand grip strength (right)	COPD	rs9388051	6	122577108	A	G	0.0106262	0.0019116	2.7e-08	-0.0698	0.0278	0.01214	30.9002
Hand grip strength (right)	COPD	rs9396861	6	18404133	A	C	-0.00962972	0.00155347	5.7e-10	-0.0132	0.0217	0.5429	38.4257
Hand grip strength (right)	COPD	rs9652468	15	56823913	A	G	-0.0125308	0.00172118	3.3e-13	0.0203	0.0201	0.3141	53.0036
Hand grip strength (right)	COPD	rs9757079	3	53155158	T	C	0.00980223	0.00159699	8.4e-10	-0.0245	0.02	0.2204	37.6743
Hand grip strength (right)	COPD	rs9853018	3	141101961	T	C	0.0101977	0.00149426	8.8e-12	-0.0315	0.0186	0.0908699	46.5749
Hand grip strength (left)	COPD	rs10097417	8	110361477	G	A	-0.0132302	0.00197055	1.9e-11	0.0089	0.0271	0.741401	45.0773
Hand grip strength (left)	COPD	rs10144445	14	39695362	G	C	-0.00936876	0.00155918	1.9e-09	-0.0037	0.0194	0.851	36.1054
Hand grip strength (left)	COPD	rs10176878	2	59952274	C	T	-0.0129478	0.0018962	8.6e-12	-0.0364	0.0269	0.1761	46.6255
Hand grip strength (left)	COPD	rs10205394	2	218150948	C	G	-0.0113217	0.00185667	1.1e-09	-0.01	0.0211	0.633299	37.1838
Hand grip strength (left)	COPD	rs10403906	19	37376756	A	G	-0.0100323	0.00148665	1.5e-11	0.0007	0.0188	0.9699	45.539
Hand grip strength (left)	COPD	rs1044299	1	176811873	T	C	0.01401	0.00149362	6.6e-21	0.0237	0.0187	0.204	87.9824
Hand grip strength (left)	COPD	rs10786706	10	104500659	T	C	0.0100072	0.00148741	1.7e-11	0.0241	0.0187	0.1969	45.2651
Hand grip strength (left)	COPD	rs10788958	1	54040670	G	C	0.0141976	0.00156276	1e-19	0.0105	0.0213	0.6231	82.5364
Hand grip strength (left)	COPD	rs10821939	10	63751748	A	G	-0.00935422	0.00150339	4.9e-10	0.0234	0.019	0.2181	38.7143
Hand grip strength (left)	COPD	rs10831903	11	12758660	T	C	0.00928662	0.00151154	8.1e-10	0.0105	0.0197	0.5946	37.7464
Hand grip strength (left)	COPD	rs10934857	3	128199662	A	G	0.00928675	0.00170182	4.8e-08	-0.0381	0.0225	0.0905607	29.7783
Hand grip strength (left)	COPD	rs10988217	9	131888116	G	A	-0.00920657	0.00152911	1.7e-09	-0.0093	0.0189	0.6244	36.2509
Hand grip strength (left)	COPD	rs11002322	10	79649653	T	G	-0.00998924	0.00157255	2.1e-10	-0.0073	0.0207	0.723801	40.3512
Hand grip strength (left)	COPD	rs11076004	16	53913930	A	G	-0.0115356	0.00150909	2.1e-14	0.0145	0.0186	0.4376	58.4319
Hand grip strength (left)	COPD	rs11111267	12	102811239	G	A	0.0108359	0.00192886	1.9e-08	-0.0086	0.0233	0.7119	31.5594
Hand grip strength (left)	COPD	rs11121542	1	10393920	A	G	-0.0157601	0.00225916	3e-12	0.0523	0.0302	0.0826799	48.6658
Hand grip strength (left)	COPD	rs11125803	2	25052177	T	C	0.0142851	0.00169673	3.8e-17	0.0246	0.0218	0.2583	70.8828
Hand grip strength (left)	COPD	rs11168357	12	48412138	A	G	-0.00962864	0.00172661	2.5e-08	0.0039	0.0255	0.8774	31.0986
Hand grip strength (left)	COPD	rs11204664	1	150531380	C	T	-0.00865184	0.00150032	8.1e-09	-0.0084	0.0199	0.6736	33.2544
Hand grip strength (left)	COPD	rs11243202	6	7719065	C	T	0.00972237	0.0014909	7e-11	0.0141	0.0186	0.4473	42.5253
Hand grip strength (left)	COPD	rs113918482	5	161289270	G	A	-0.0101011	0.00178515	1.5e-08	0.0457	0.0201	0.02274	32.0175
Hand grip strength (left)	COPD	rs116409670	5	37327472	T	C	-0.0152418	0.00273867	2.6e-08	-0.0477	0.0502	0.3423	30.9737
Hand grip strength (left)	COPD	rs11669079	19	52219938	T	A	0.0109542	0.00163169	1.9e-11	-0.0121	0.0224	0.5905	45.0698
Hand grip strength (left)	COPD	rs116825011	6	29156334	A	G	0.0327595	0.00595077	3.7e-08	0.1856	0.065	0.00432803	30.306
Hand grip strength (left)	COPD	rs116922558	9	118802375	G	A	-0.0215842	0.00385425	2.1e-08	0.0343	0.0443	0.4377	31.3612
Hand grip strength (left)	COPD	rs11769549	7	23122239	A	T	0.0204956	0.00311228	4.5e-11	-0.049	0.0422	0.2458	43.3675
Hand grip strength (left)	COPD	rs12316046	12	15054415	G	A	-0.0174165	0.00152991	5e-30	-0.0062	0.0209	0.7669	129.596
Hand grip strength (left)	COPD	rs12473732	2	44118428	T	C	0.0109869	0.00148601	1.4e-13	0.0155	0.0187	0.4056	54.6647
Hand grip strength (left)	COPD	rs12528131	6	105389104	G	A	-0.00882788	0.00148565	2.8e-09	-0.0078	0.0186	0.675499	35.3085
Hand grip strength (left)	COPD	rs12533765	7	127699186	G	A	-0.0092	0.00165199	2.6e-08	-0.0668	0.0244	0.00619798	31.0142
Hand grip strength (left)	COPD	rs12673062	7	4710677	A	G	-0.0107691	0.00180808	2.6e-09	-0.0076	0.021	0.715801	35.4751
Hand grip strength (left)	COPD	rs12790261	11	66988048	A	C	-0.0251882	0.00270305	1.2e-20	0.0707	0.0421	0.0928304	86.8333
Hand grip strength (left)	COPD	rs12889267	14	21542766	G	A	-0.0137394	0.00198726	4.7e-12	-0.007	0.0284	0.805	47.7998
Hand grip strength (left)	COPD	rs12906830	15	56963503	C	T	0.0108401	0.00151797	9.3e-13	-0.0308	0.0193	0.1116	50.9965
Hand grip strength (left)	COPD	rs12914702	15	96887277	A	G	0.0109514	0.00169071	9.3e-11	-0.0092	0.02	0.6448	41.9567
Hand grip strength (left)	COPD	rs13091492	3	81891476	G	A	-0.00847903	0.00153407	3.3e-08	-0.0393	0.0187	0.0354201	30.5494
Hand grip strength (left)	COPD	rs13106087	4	145566864	C	T	0.0116202	0.00197399	3.9e-09	0.0132	0.025	0.5981	34.6527
Hand grip strength (left)	COPD	rs13146142	4	17931318	C	T	-0.0202031	0.00202888	2.3e-23	0.0432	0.0316	0.171	99.157
Hand grip strength (left)	COPD	rs13227429	7	140560023	C	T	-0.00858767	0.0014977	9.8e-09	0.014	0.0186	0.4522	32.8777
Hand grip strength (left)	COPD	rs13337177	16	2175323	T	G	-0.0142799	0.00193621	1.6e-13	0.0212	0.0243	0.383	54.3933
Hand grip strength (left)	COPD	rs143002906	18	12992162	T	C	0.0262281	0.00457421	9.8e-09	-0.0308	0.042	0.4634	32.8777
Hand grip strength (left)	COPD	rs143384	20	34025756	G	A	0.0209202	0.00151159	1.5e-43	-0.0042	0.0188	0.8248	191.542
Hand grip strength (left)	COPD	rs1434095	2	179254330	C	T	0.0140301	0.00225906	5.3e-10	0.0069	0.0314	0.8264	38.5715
Hand grip strength (left)	COPD	rs1486925	8	78827617	C	T	-0.0104734	0.00160211	6.3e-11	0.0065	0.0207	0.7535	42.7357
Hand grip strength (left)	COPD	rs150330307	1	160160801	C	T	-0.0307753	0.0042167	2.9e-13	-0.1014	0.0681	0.1369	53.2671
Hand grip strength (left)	COPD	rs1556659	10	130834698	T	C	0.0162896	0.00153452	2.5e-26	-0.0048	0.0204	0.8125	112.687
Hand grip strength (left)	COPD	rs1641457	2	40421990	G	T	0.0120456	0.0017829	1.4e-11	0.0441	0.0204	0.0307702	45.646
Hand grip strength (left)	COPD	rs16870531	7	120660682	T	C	0.011198	0.00174241	1.3e-10	-0.0143	0.0214	0.5038	41.3029
Hand grip strength (left)	COPD	rs16910750	9	99084471	C	G	0.0112498	0.00204139	3.6e-08	-0.022	0.0275	0.4234	30.3695
Hand grip strength (left)	COPD	rs17282763	7	82520166	C	T	0.00893956	0.00163298	4.4e-08	0.0062	0.0202	0.757201	29.9689
Hand grip strength (left)	COPD	rs17466480	15	77390870	G	A	-0.0118235	0.00152732	9.8e-15	0.0255	0.0192	0.183	59.9283
Hand grip strength (left)	COPD	rs17630248	2	201137782	C	T	-0.009184	0.00156162	4.1e-09	-0.0246	0.0196	0.2094	34.587
Hand grip strength (left)	COPD	rs181766	16	14394878	C	T	0.00963247	0.00160372	1.9e-09	0.027	0.0195	0.1654	36.076
Hand grip strength (left)	COPD	rs1884447	1	185021410	A	G	0.00846069	0.00151391	2.3e-08	0.0135	0.0188	0.4719	31.2328
Hand grip strength (left)	COPD	rs1981612	2	199235664	A	C	0.00922755	0.00151053	1e-09	0.0052	0.0187	0.7787	37.3176
Hand grip strength (left)	COPD	rs2038760	6	2680732	T	C	-0.0115262	0.00198662	6.6e-09	0.0037	0.025	0.8824	33.6622
Hand grip strength (left)	COPD	rs217181	16	72114002	T	C	0.0119554	0.00188145	2.1e-10	-0.0329	0.0227	0.1482	40.3778
Hand grip strength (left)	COPD	rs2359239	14	75326771	T	C	-0.00881461	0.00152153	6.9e-09	-0.0093	0.0187	0.617101	33.5618
Hand grip strength (left)	COPD	rs2431112	5	103931707	A	G	-0.00958496	0.00149514	1.4e-10	0.0031	0.0191	0.8729	41.0976
Hand grip strength (left)	COPD	rs2532111	17	62017421	G	A	0.0102852	0.00155794	4.1e-11	0.0266	0.019	0.1614	43.5837
Hand grip strength (left)	COPD	rs2587505	17	77784268	C	T	-0.00900424	0.00150694	2.3e-09	-0.0171	0.0197	0.3852	35.7028
Hand grip strength (left)	COPD	rs2631360	5	131707429	A	G	-0.0109177	0.00148434	1.9e-13	0.0734	0.0195	0.0001717	54.0998
Hand grip strength (left)	COPD	rs2800789	1	164578242	C	A	0.00826025	0.00149261	3.1e-08	0.0084	0.0186	0.6509	30.6262
Hand grip strength (left)	COPD	rs28542042	15	74213357	T	C	0.0110101	0.00162277	1.2e-11	0.0496	0.0209	0.0178398	46.0329
Hand grip strength (left)	COPD	rs2871865	15	99194896	G	C	-0.0217979	0.00231659	5e-21	-0.0655	0.0388	0.0916305	88.5383
Hand grip strength (left)	COPD	rs2871960	3	141121814	C	A	0.0120879	0.00149222	5.5e-16	-0.0355	0.0186	0.0563599	65.62
Hand grip strength (left)	COPD	rs2876637	6	22504293	T	C	0.0103043	0.00186519	3.3e-08	-0.0017	0.0297	0.9533	30.5204
Hand grip strength (left)	COPD	rs2974438	5	168250903	A	G	-0.0100735	0.00182387	3.3e-08	0.0268	0.0234	0.2516	30.5051
Hand grip strength (left)	COPD	rs3118903	13	51099577	A	G	-0.0174477	0.00179692	2.7e-22	0.0109	0.0212	0.606801	94.2799
Hand grip strength (left)	COPD	rs34030812	2	144248905	C	T	-0.0101679	0.00154042	4.1e-11	0.0283	0.0191	0.1386	43.5697
Hand grip strength (left)	COPD	rs34587452	4	1009900	C	G	-0.0113642	0.00180741	3.2e-10	-0.034	0.0233	0.145	39.5334
Hand grip strength (left)	COPD	rs34845616	11	133792644	A	G	0.0108395	0.00173373	4e-10	0.0132	0.0198	0.5044	39.0891
Hand grip strength (left)	COPD	rs35236379	10	5727292	T	G	0.0123565	0.00212204	5.8e-09	-0.042	0.0243	0.0833393	33.9066
Hand grip strength (left)	COPD	rs35609019	4	7847892	C	G	0.00947689	0.00154061	7.7e-10	-0.0361	0.019	0.0574196	37.8396
Hand grip strength (left)	COPD	rs3819121	2	135622860	C	T	0.0140963	0.00152872	2.9e-20	-0.0399	0.019	0.0357199	85.0265
Hand grip strength (left)	COPD	rs4121165	1	78276977	A	G	-0.0114169	0.00181868	3.4e-10	-0.0126	0.0247	0.609901	39.4079
Hand grip strength (left)	COPD	rs41271299	6	19839415	T	C	0.0211891	0.00336402	3e-10	0.1017	0.0735	0.1666	39.6742
Hand grip strength (left)	COPD	rs4308051	18	20735461	G	T	0.0159929	0.00181863	1.4e-18	0.0185	0.0222	0.4043	77.3332
Hand grip strength (left)	COPD	rs4335354	1	88899964	A	C	-0.00939409	0.00160262	4.6e-09	-0.0178	0.0205	0.3849	34.3596
Hand grip strength (left)	COPD	rs4398863	8	135695110	C	G	-0.00945015	0.00168454	2e-08	0.0136	0.0224	0.5434	31.4713
Hand grip strength (left)	COPD	rs4498020	3	13810820	A	C	-0.0104238	0.00166995	4.3e-10	0.009	0.0202	0.6552	38.9624
Hand grip strength (left)	COPD	rs4575361	12	124410529	T	A	-0.0108028	0.00160223	1.6e-11	-0.0149	0.0205	0.4662	45.4593
Hand grip strength (left)	COPD	rs4672335	2	60202239	A	G	-0.0117733	0.00209025	1.8e-08	0.0032	0.0275	0.9064	31.7249
Hand grip strength (left)	COPD	rs4677601	3	71368790	G	A	0.00905884	0.001485	1.1e-09	0.0239	0.0186	0.1985	37.2128
Hand grip strength (left)	COPD	rs4713506	6	32113980	A	G	-0.0157268	0.00169811	2e-20	-0.0071	0.0197	0.7183	85.7727
Hand grip strength (left)	COPD	rs4737446	8	57665019	T	G	0.0104178	0.00161882	1.2e-10	-0.0047	0.0198	0.8143	41.4147
Hand grip strength (left)	COPD	rs4739739	8	81304576	G	A	-0.00853387	0.00150466	1.4e-08	0.0174	0.0193	0.367	32.1674
Hand grip strength (left)	COPD	rs4811040	20	48968438	G	C	-0.00924973	0.00166896	3e-08	0.009	0.0207	0.662	30.7161
Hand grip strength (left)	COPD	rs4930582	11	68411104	T	C	0.011902	0.00202011	3.8e-09	-0.0516	0.0313	0.0991494	34.7128
Hand grip strength (left)	COPD	rs4962700	10	126479989	G	C	0.00904307	0.00163488	3.2e-08	-0.0068	0.019	0.7213	30.5957
Hand grip strength (left)	COPD	rs55681913	5	42687629	C	T	0.0137738	0.00243658	1.6e-08	0.021	0.0283	0.4593	31.9555
Hand grip strength (left)	COPD	rs56338231	4	30867393	G	A	-0.010847	0.00169739	1.7e-10	0.0038	0.0222	0.8629	40.8372
Hand grip strength (left)	COPD	rs58670122	1	22492613	G	A	-0.0118148	0.00214462	3.6e-08	-0.001	0.0309	0.9749	30.3495
Hand grip strength (left)	COPD	rs59116179	8	22603454	T	C	0.00857385	0.00153635	2.4e-08	-0.0161	0.0193	0.4037	31.1438
Hand grip strength (left)	COPD	rs6006984	22	45714937	C	T	0.00984917	0.00165413	2.6e-09	0.0156	0.0204	0.4443	35.4536
Hand grip strength (left)	COPD	rs61389091	11	74427921	T	C	0.0261627	0.00373295	2.4e-12	0.0353	0.0463	0.4464	49.1203
Hand grip strength (left)	COPD	rs61818100	1	190962663	C	T	0.0134422	0.00231335	6.2e-09	-0.0397	0.025	0.1116	33.7643
Hand grip strength (left)	COPD	rs62081464	18	35142133	T	C	-0.0098827	0.00177979	2.8e-08	0.0257	0.0229	0.2617	30.8329
Hand grip strength (left)	COPD	rs62253653	3	53013267	G	A	0.0106985	0.00163146	5.5e-11	-0.0227	0.0198	0.251	43.0024
Hand grip strength (left)	COPD	rs6680160	1	32072737	G	A	0.0100686	0.00153878	6e-11	-0.0081	0.0194	0.6765	42.8139
Hand grip strength (left)	COPD	rs6802071	3	38574237	T	C	-0.00940386	0.00150182	3.8e-10	-0.0106	0.0187	0.5695	39.2082
Hand grip strength (left)	COPD	rs6882168	5	39402647	T	C	-0.00935387	0.00157364	2.8e-09	-0.0077	0.019	0.684	35.3323
Hand grip strength (left)	COPD	rs6962338	7	69160985	G	A	-0.0214095	0.0036171	3.2e-09	0.0621	0.0504	0.218	35.0342
Hand grip strength (left)	COPD	rs6977081	7	150542515	T	G	0.0147525	0.00158641	1.4e-20	-0.0256	0.0194	0.1862	86.477
Hand grip strength (left)	COPD	rs7026798	9	16427378	C	T	0.00823598	0.00150641	4.6e-08	-0.0048	0.0186	0.7976	29.8913
Hand grip strength (left)	COPD	rs7148603	14	36683779	A	G	0.00957206	0.00158612	1.6e-09	0.0192	0.0201	0.3377	36.4199
Hand grip strength (left)	COPD	rs7176095	15	74886411	G	A	-0.013375	0.00222025	1.7e-09	-0.0376	0.0282	0.1815	36.2897
Hand grip strength (left)	COPD	rs7196917	16	69896527	G	A	-0.0117302	0.00150067	5.4e-15	0.0191	0.0191	0.3171	61.0999
Hand grip strength (left)	COPD	rs7197751	16	84940033	T	G	-0.00946321	0.00156268	1.4e-09	-0.0002	0.0201	0.9933	36.6722
Hand grip strength (left)	COPD	rs723588	6	81056634	C	T	0.0127904	0.00211948	1.6e-09	0.0003	0.0249	0.9907	36.4175
Hand grip strength (left)	COPD	rs7516571	1	40733658	G	A	0.00937798	0.00169361	3.1e-08	-0.0294	0.0203	0.1476	30.6614
Hand grip strength (left)	COPD	rs75497896	4	119636703	C	T	-0.0206727	0.00337524	9.1e-10	-0.0508	0.0391	0.1931	37.5133
Hand grip strength (left)	COPD	rs755547	17	43011908	A	G	0.0165156	0.00189766	3.2e-18	-0.0255	0.0272	0.3479	75.7446
Hand grip strength (left)	COPD	rs7571789	2	70714793	C	T	0.0129539	0.001487	3e-18	0.0249	0.0188	0.1851	75.8891
Hand grip strength (left)	COPD	rs7575451	2	152352843	G	C	-0.00973095	0.00155349	3.8e-10	-0.0101	0.0198	0.6105	39.2368
Hand grip strength (left)	COPD	rs76895963	12	4384844	G	T	0.0359634	0.00574862	3.9e-10	0.0588	0.0561	0.2942	39.1376
Hand grip strength (left)	COPD	rs7856625	9	119345083	T	C	-0.0111297	0.0015209	2.5e-13	0.0098	0.0195	0.6134	53.5508
Hand grip strength (left)	COPD	rs7963801	12	79685226	C	T	-0.0104348	0.00150824	4.6e-12	-0.0027	0.0189	0.8852	47.866
Hand grip strength (left)	COPD	rs7970350	12	66360164	T	C	-0.0101345	0.00148418	8.6e-12	0.0318	0.0186	0.0877001	46.6264
Hand grip strength (left)	COPD	rs8108461	19	2186757	C	T	0.00952393	0.0015066	2.6e-10	0.0223	0.0187	0.2334	39.961
Hand grip strength (left)	COPD	rs821100	8	89448877	G	A	-0.0101977	0.00168615	1.5e-09	0.0517	0.0211	0.0143001	36.5773
Hand grip strength (left)	COPD	rs823130	1	205714372	T	C	-0.0113317	0.00150098	4.4e-14	0.0348	0.0187	0.0629898	56.9955
Hand grip strength (left)	COPD	rs9371201	6	150145001	T	C	-0.00933847	0.0015738	3e-09	0.0014	0.0192	0.9397	35.2089
Hand grip strength (left)	COPD	rs9371881	6	155638213	A	G	0.00947946	0.00154996	9.6e-10	-0.0314	0.0212	0.1381	37.4047
Hand grip strength (left)	COPD	rs9388769	6	130379954	A	G	-0.0140821	0.00158065	5.1e-19	0.0071	0.0197	0.718399	79.3713
Hand grip strength (left)	COPD	rs9611273	22	40534466	T	C	0.0107888	0.00173048	4.5e-10	-0.0076	0.0211	0.7195	38.8699
Hand grip strength (left)	COPD	rs9866627	3	135522715	A	C	-0.0155989	0.00267761	5.7e-09	0.0043	0.028	0.8782	33.9386
Hand grip strength (left)	COPD	rs9944324	16	80929342	G	A	-0.00855272	0.00150169	1.2e-08	0.0097	0.0186	0.6023	32.4375
Hand grip strength (left)	COPD	rs999493	17	46625519	A	G	0.0128713	0.00153936	6.2e-17	0.0076	0.0193	0.6946	69.914
Abbreviations: SNP: single nucleotide polymorphism; Chr: Chromosome; EA: effect allele; OA:other allele; SE: standard error; COPD, chronic obstructive pulmonary disease.

## Sheet: Table S3
Table S3: Details of confounders SNPs excluded from locus-wide significance threshold instrumental variables (P < 1x10-5)
Exposure	Confounders	GWAS ID	SNP	Chr	Position	EA	OA	Beta	SE	P-value
Usual walking pace	Alcoholic drinks per week	ieu-b-73	rs13107325	4	103188709	T	C	-0.0364548	0.00391286	1.23e-20
Usual walking pace	Alcoholic drinks per week	ieu-b-73	rs11039324	11	47665686	A	G	-0.0119868	0.00197596	1.34e-09
Usual walking pace	Alcoholic drinks per week	ieu-b-73	rs10750025	11	113424042	T	C	0.0145812	0.00208943	2.95e-12
Usual walking pace	Alcohol intake frequency	ukb-b-5779	rs2280406	3	49941436	A	G	0.0173645	0.00302543	9.5e-09
Usual walking pace	Alcohol intake frequency	ukb-b-5779	rs76034781	4	3272782	A	G	0.04119	0.00571704	5.8e-13
Usual walking pace	Alcohol intake frequency	ukb-b-5779	rs34811474	4	25408838	A	G	-0.0201809	0.00359305	1.9e-08
Usual walking pace	Alcohol intake frequency	ukb-b-5779	rs13107325	4	103188709	T	C	0.0448038	0.00575423	6.9e-15
Usual walking pace	Alcohol intake frequency	ukb-b-5779	rs11039324	11	47665686	A	G	0.0231483	0.00307976	5.6e-14
Usual walking pace	Alcohol intake frequency	ukb-b-5779	rs7931613	11	82694032	T	C	0.0165734	0.00303809	4.9e-08
Usual walking pace	Alcohol intake frequency	ukb-b-5779	rs62048402	16	53803223	A	G	0.0197035	0.0030851	1.7e-10
Usual walking pace	Alcohol intake frequency	ukb-b-5779	rs11150623	16	28881001	T	G	0.0223612	0.00316251	1.5e-12
Usual walking pace	Alcohol intake frequency	ukb-b-5779	rs17299478	16	69775500	T	C	0.0270826	0.00407585	3e-11
Usual walking pace	Alcohol intake frequency	ukb-b-5779	rs4889530	16	31065918	A	T	-0.0190221	0.00311388	1e-09
Usual walking pace	Alcohol intake frequency	ukb-b-5779	rs613872	18	53210302	T	G	0.0223279	0.00399618	2.3e-08
Usual walking pace	Alcohol intake frequency	ukb-b-5779	rs891387	18	21103909	C	T	-0.027507	0.00302839	1.1e-19
Usual walking pace	smoking initiation	ieu-b-4877	rs10865549	2	631759	A	G	0.034063	0.00473279	6.09e-13
Usual walking pace	smoking initiation	ieu-b-4877	rs72636700	4	68019509	C	T	0.0269437	0.00477798	1.67e-08
Usual walking pace	smoking initiation	ieu-b-4877	rs10828258	10	21929734	G	A	0.0248868	0.00381747	7.25e-11
Usual walking pace	smoking initiation	ieu-b-4877	rs6265	11	27679916	T	C	-0.0317863	0.00457843	3.77e-12
Usual walking pace	Current tobacco smoking	ukb-b-223	rs55680124	2	105984624	T	C	0.00864002	0.0015734	4e-08
Usual walking pace	Particulate matter air pollution (pm10); 2007	ukb-b-589	rs28519617	3	135874930	G	T	-0.0122227	0.00222564	4e-08
Hand grip strength (right)	Alcoholic drinks per week	ieu-b-73	rs35701422	3	85575775	C	T	-0.0143493	0.00199953	7.14e-13
Hand grip strength (right)	Alcoholic drinks per week	ieu-b-73	rs13107325	4	103188709	T	C	-0.0364548	0.00391286	1.23e-20
Hand grip strength (right)	Alcoholic drinks per week	ieu-b-73	rs11039348	11	47728617	A	G	-0.0115474	0.00203496	1.38e-08
Hand grip strength (right)	Alcoholic drinks per week	ieu-b-73	rs56365901	17	43960323	G	A	-0.0199624	0.00237244	4.03e-17
Hand grip strength (right)	Alcohol intake frequency	ukb-b-5779	rs35701422	3	6.4e-11	C	T	0.0204243	0.00312602	6.4e-11
Hand grip strength (right)	Alcohol intake frequency	ukb-b-5779	rs34722008	4	4.1e-08	A	G	-0.0173899	0.00317071	4.1e-08
Hand grip strength (right)	Alcohol intake frequency	ukb-b-5779	rs13107325	4	6.9e-15	T	C	0.0448038	0.00575423	6.9e-15
Hand grip strength (right)	Alcohol intake frequency	ukb-b-5779	rs11039348	11	5.4e-12	A	G	0.021915	0.00317912	5.4e-12
Hand grip strength (right)	Alcohol intake frequency	ukb-b-5779	rs4787486	16	2.9e-13	T	A	0.022169	0.0030366	2.9e-13
Hand grip strength (right)	Alcohol intake frequency	ukb-b-5779	rs62037412	16	1.9e-12	A	G	-0.022284	0.0031639	1.9e-12
Hand grip strength (right)	Alcohol intake frequency	ukb-b-5779	rs56365901	17	6.2e-11	G	A	0.0238718	0.00365116	6.2e-11
Hand grip strength (right)	Alcohol intake frequency	ukb-b-5779	rs635538	18	1.8e-08	A	G	0.0305104	0.00542057	1.8e-08
Hand grip strength (right)	smoking initiation	ieu-b-4877	rs35701422	3	85575775	C	T	-0.0305658	0.00369309	1.28e-16
Hand grip strength (right)	smoking initiation	ieu-b-4877	rs2273555	10	104127171	A	G	0.0213418	0.00362299	3.82e-09
Hand grip strength (left)	Alcoholic drinks per week	ieu-b-73	rs1551042	3	85630551	C	A	-0.0146438	0.00202297	4.47e-13
Hand grip strength (left)	Alcoholic drinks per week	ieu-b-73	rs13107325	4	103188709	T	C	-0.0364548	0.00391286	1.23e-20
Hand grip strength (left)	Alcoholic drinks per week	ieu-b-73	rs7124681	11	47529947	A	C	-0.0120456	0.00196966	9.8e-10
Hand grip strength (left)	Alcoholic drinks per week	ieu-b-73	rs3814877	16	30042677	T	G	-0.0112752	0.00197174	1.07e-08
Hand grip strength (left)	Alcoholic drinks per week	ieu-b-73	rs113434679	17	44126765	A	C	-0.0203772	0.00246386	1.34e-16
Hand grip strength (left)	Alcohol intake frequency	ukb-b-5779	rs1551042	3	85630551	C	A	0.0207711	0.00316506	5.3e-11
Hand grip strength (left)	Alcohol intake frequency	ukb-b-5779	rs13132853	4	38680015	G	A	-0.0173859	0.00316774	4.1e-08
Hand grip strength (left)	Alcohol intake frequency	ukb-b-5779	rs13107325	4	103188709	T	C	0.0448038	0.00575423	6.9e-15
Hand grip strength (left)	Alcohol intake frequency	ukb-b-5779	rs7124681	11	47529947	A	C	0.0224123	0.00307205	3e-13
Hand grip strength (left)	Alcohol intake frequency	ukb-b-5779	rs3814877	16	30042677	T	G	0.0261188	0.00308645	2.6e-17
Hand grip strength (left)	Alcohol intake frequency	ukb-b-5779	rs113434679	17	44126765	A	C	0.0251236	0.00382603	5.2e-11
Hand grip strength (left)	Alcohol intake frequency	ukb-b-5779	rs635538	18	53273614	A	G	0.0305104	0.00542057	1.8e-08
Hand grip strength (left)	smoking initiation	ieu-b-4877	rs1379430	2	104367424	G	A	-0.0233923	0.00355903	4.97e-11
Hand grip strength (left)	smoking initiation	ieu-b-4877	rs1551042	3	85630551	C	A	-0.0305563	0.00373304	2.74e-16
Hand grip strength (left)	smoking initiation	ieu-b-4877	rs1243182	10	21916728	T	C	0.0226685	0.00383716	3.42e-09
Hand grip strength (left)	smoking initiation	ieu-b-4877	rs772014	10	104062494	G	A	-0.0216559	0.00362444	2.31e-09
Abbreviations: GWAS: genome-wide association study; SNP: single nucleotide polymorphism; Chr: Chromosome; EA: effect allele; OA:other allele; SE: standard error.

## Sheet: Table S4
Table S4: Details of the locus-wide significance threshold instrumental variable (P < 1x10-5)
Exposure	Outcome	SNP	Chr	Position	EA	OA	Exposure			Outcome			F_statistics
							Beta	SE	P-value	Beta	SE	P-value
Usual walking pace	COPD	rs10009124	4	137094749	T	C	-0.00624488	0.00138104	6.1e-06	0.0205	0.0199	0.3027	20.4473
Usual walking pace	COPD	rs1039548	14	83734935	C	T	-0.00734909	0.00144221	3.5e-07	0.0077	0.0207	0.710101	25.9663
Usual walking pace	COPD	rs10400670	13	21253489	A	G	0.00598159	0.00129751	4e-06	-0.0104	0.019	0.5843	21.2526
Usual walking pace	COPD	rs1040248	8	139533196	G	A	-0.00739792	0.00161306	4.5e-06	0.0013	0.023	0.9556	21.0338
Usual walking pace	COPD	rs10516635	4	118079907	A	G	-0.00878985	0.00194412	6.1e-06	-0.0123	0.0255	0.6312	20.4417
Usual walking pace	COPD	rs10837017	11	38604480	C	T	-0.00586541	0.00129138	5.6e-06	0.0483	0.019	0.0111401	20.6295
Usual walking pace	COPD	rs10862220	12	81430599	G	T	0.00840767	0.00135051	4.8e-10	-0.0046	0.0186	0.8034	38.7575
Usual walking pace	COPD	rs10883618	10	103117653	A	G	0.0078103	0.00130834	2.4e-09	0.0072	0.0194	0.7125	35.6364
Usual walking pace	COPD	rs10905958	10	11487429	A	G	-0.00925506	0.00208617	9.1e-06	-0.0073	0.0299	0.8063	19.6815
Usual walking pace	COPD	rs11022717	11	13267768	C	A	0.00792996	0.001741	5.2e-06	-0.0116	0.0245	0.6369	20.7465
Usual walking pace	COPD	rs11043241	12	122352306	G	A	-0.00561286	0.00126843	9.6e-06	-0.016	0.0188	0.3926	19.581
Usual walking pace	COPD	rs11077815	17	74389890	C	T	-0.00713336	0.00130691	4.8e-08	-0.0253	0.02	0.2056	29.7918
Usual walking pace	COPD	rs11152989	6	96936061	T	C	-0.00751226	0.00136699	3.9e-08	0.0294	0.0201	0.1432	30.2003
Usual walking pace	COPD	rs11207233	1	58933458	A	G	-0.00839218	0.00175438	1.7e-06	-0.0174	0.0261	0.5039	22.8824
Usual walking pace	COPD	rs112199238	17	78324969	T	C	0.012553	0.00259581	1.3e-06	-0.0317	0.0385	0.4106	23.3856
Usual walking pace	COPD	rs11251394	10	2637910	G	A	-0.0103766	0.00223903	3.6e-06	-0.0402	0.0566	0.4774	21.4778
Usual walking pace	COPD	rs113371966	7	2904224	G	A	-0.00978201	0.0019321	4.1e-07	-0.0106	0.0314	0.734999	25.6329
Usual walking pace	COPD	rs113825410	1	40057543	G	A	-0.00881182	0.00151778	6.4e-09	0.0249	0.0227	0.273	33.7065
Usual walking pace	COPD	rs11548200	1	156290656	C	T	-0.016041	0.00255177	3.3e-10	0.0261	0.0481	0.587801	39.5166
Usual walking pace	COPD	rs11611777	12	108284335	T	G	0.00662611	0.00148442	8.1e-06	-0.0428	0.0213	0.0443803	19.9252
Usual walking pace	COPD	rs1163828	13	112144613	C	T	0.00606496	0.00130025	3.1e-06	-0.0005	0.0192	0.9785	21.7572
Usual walking pace	COPD	rs11682482	2	226486479	G	T	0.00801894	0.00135595	3.3e-09	-0.001	0.0195	0.9586	34.9741
Usual walking pace	COPD	rs11691869	2	100805996	A	C	0.0068505	0.00132028	2.1e-07	-0.029	0.0195	0.1374	26.9223
Usual walking pace	COPD	rs117297304	11	66188304	G	C	-0.0128733	0.00289464	8.7e-06	-0.0167	0.0608	0.7838	19.7784
Usual walking pace	COPD	rs11732213	4	1704244	C	T	0.0091614	0.00159593	9.4e-09	-0.0531	0.0226	0.0185302	32.9531
Usual walking pace	COPD	rs11735256	4	106138146	C	T	-0.00649347	0.00131849	8.4e-07	0.059	0.0187	0.00156899	24.2549
Usual walking pace	COPD	rs117364718	21	23138955	G	A	0.0187824	0.00424471	9.6e-06	-0.0185	0.0497	0.7097	19.5797
Usual walking pace	COPD	rs11757415	6	15399692	G	A	-0.00655846	0.00144121	5.3e-06	-0.0092	0.0225	0.6826	20.7085
Usual walking pace	COPD	rs11761141	7	69423362	G	T	-0.00789936	0.00135132	5e-09	-0.0246	0.0198	0.2136	34.1718
Usual walking pace	COPD	rs11848096	14	100969235	C	T	-0.00750831	0.00130696	9.2e-09	-0.0065	0.0189	0.7311	33.0035
Usual walking pace	COPD	rs11926857	3	18856740	G	A	-0.00640416	0.00126612	4.2e-07	0.0121	0.0186	0.517201	25.5844
Usual walking pace	COPD	rs12036667	1	75603630	C	T	-0.00769326	0.00157466	1e-06	0.0422	0.0215	0.05021	23.8697
Usual walking pace	COPD	rs12041939	1	198462661	T	C	-0.0154312	0.00332862	3.6e-06	0.0236	0.0452	0.6016	21.4917
Usual walking pace	COPD	rs12042959	1	243533273	G	A	0.0125663	0.00181269	4.1e-12	-0.0287	0.0253	0.2561	48.0582
Usual walking pace	COPD	rs12135337	1	73515372	C	A	0.00729734	0.0015274	1.8e-06	-0.0466	0.0199	0.01907	22.8257
Usual walking pace	COPD	rs12151115	19	273384	T	C	-0.0109644	0.00240389	5.1e-06	-0.0221	0.0433	0.6102	20.8037
Usual walking pace	COPD	rs12202891	6	12768218	T	C	0.00828577	0.00164745	4.9e-07	-0.03	0.023	0.1918	25.2954
Usual walking pace	COPD	rs12438864	15	73095668	C	T	-0.00680347	0.00150558	6.2e-06	0.0377	0.0269	0.1613	20.4199
Usual walking pace	COPD	rs12461902	19	30265235	A	G	-0.00801134	0.00135739	3.6e-09	0.0212	0.0197	0.282	34.8338
Usual walking pace	COPD	rs12467193	2	158848142	T	C	-0.00586588	0.00127285	4.1e-06	-0.0236	0.0186	0.2042	21.2379
Usual walking pace	COPD	rs12483205	21	38740824	G	A	0.00689756	0.00149852	4.2e-06	-0.0276	0.0208	0.1852	21.1868
Usual walking pace	COPD	rs12489865	3	47608337	A	G	0.0062323	0.00133344	3e-06	0.0104	0.021	0.6195	21.8449
Usual walking pace	COPD	rs12514792	5	88816716	A	G	-0.00602475	0.00131299	4.5e-06	0.0167	0.0204	0.4127	21.055
Usual walking pace	COPD	rs12699483	7	1975624	G	C	0.00669965	0.00130059	2.6e-07	-0.0186	0.0201	0.3539	26.5353
Usual walking pace	COPD	rs12747822	1	91201451	A	T	0.0117683	0.00213998	3.8e-08	-0.0296	0.0435	0.496	30.2418
Usual walking pace	COPD	rs12883788	14	33303540	T	C	-0.00779959	0.00127443	9.4e-10	0.0073	0.0188	0.7003	37.4552
Usual walking pace	COPD	rs13005495	2	60157097	G	T	-0.00675192	0.00128631	1.5e-07	0.024	0.0201	0.2331	27.5526
Usual walking pace	COPD	rs13093972	3	114987255	G	A	-0.00626517	0.00127547	9e-07	0.0016	0.0198	0.9351	24.1282
Usual walking pace	COPD	rs13118355	4	114242369	A	T	-0.00966799	0.00188525	2.9e-07	-0.0153	0.0274	0.5775	26.2987
Usual walking pace	COPD	rs13144252	4	172985363	A	G	-0.00589354	0.00127558	3.8e-06	0.0023	0.0186	0.9027	21.347
Usual walking pace	COPD	rs1322842	6	20488897	G	A	0.00698625	0.00130427	8.5e-08	0.0018	0.0191	0.9259	28.6915
Usual walking pace	COPD	rs13233706	7	39324505	C	T	-0.00671726	0.00127189	1.3e-07	-0.0136	0.0185	0.4629	27.8924
Usual walking pace	COPD	rs1327958	13	59843978	G	A	-0.00612318	0.00131273	3.1e-06	0.0034	0.0186	0.8537	21.7572
Usual walking pace	COPD	rs13406291	2	144101819	C	A	0.00804866	0.00157467	3.2e-07	0.0249	0.0196	0.203	26.1257
Usual walking pace	COPD	rs1386185	14	42599477	G	T	0.00647412	0.00137356	2.4e-06	-0.0236	0.0205	0.2504	22.216
Usual walking pace	COPD	rs1415474	9	16594680	T	C	0.0118634	0.0026264	6.3e-06	-0.0425	0.0447	0.342	20.4031
Usual walking pace	COPD	rs142130072	13	49840075	G	A	0.0233554	0.00466096	5.4e-07	-0.0853	0.0671	0.2032	25.1087
Usual walking pace	COPD	rs142644146	5	130471709	G	A	0.026349	0.0053373	7.9e-07	-0.0303	0.0582	0.6022	24.3717
Usual walking pace	COPD	rs143666229	8	42740810	C	A	-0.0222899	0.00478066	3.1e-06	-0.0205	0.0551	0.710201	21.739
Usual walking pace	COPD	rs143939107	11	131283819	T	C	-0.0299417	0.00640662	3e-06	-0.0091	0.0604	0.8805	21.8421
Usual walking pace	COPD	rs1440979	11	76495129	A	G	0.00725843	0.00153884	2.4e-06	0.0097	0.0222	0.6617	22.2484
Usual walking pace	COPD	rs144127537	7	127453315	T	C	0.0188543	0.00414005	5.3e-06	-0.1703	0.0704	0.0156498	20.74
Usual walking pace	COPD	rs144333966	4	61109385	G	A	0.0304614	0.00544615	2.2e-08	-0.0926	0.0536	0.0838591	31.2839
Usual walking pace	COPD	rs144825481	4	167037496	G	C	-0.0195989	0.00432928	6e-06	0.0683	0.1797	0.704099	20.4943
Usual walking pace	COPD	rs146474577	15	46730935	T	C	-0.0211058	0.00445495	2.2e-06	0.055	0.064	0.3903	22.4449
Usual walking pace	COPD	rs148134695	6	43121100	T	C	0.0195776	0.00434533	6.6e-06	0.0622	0.0531	0.2417	20.2989
Usual walking pace	COPD	rs1517112	8	69384489	G	A	-0.00627318	0.00127277	8.3e-07	0.0084	0.0186	0.6507	24.2927
Usual walking pace	COPD	rs1541951	2	79480368	C	A	-0.00766401	0.00166784	4.3e-06	0.0503	0.035	0.1507	21.1156
Usual walking pace	COPD	rs1555338	20	62127618	T	C	0.00673544	0.00134485	5.5e-07	-0.0264	0.0211	0.2103	25.0833
Usual walking pace	COPD	rs1568488	3	153657951	C	G	-0.00575067	0.00129934	9.6e-06	-0.0165	0.0194	0.3955	19.5881
Usual walking pace	COPD	rs1592	2	135722143	C	A	0.0074513	0.00128817	7.3e-09	-0.0381	0.0187	0.0422396	33.4594
Usual walking pace	COPD	rs16867335	2	181458934	T	C	-0.00880367	0.00162827	6.4e-08	-0.0043	0.0206	0.8339	29.2331
Usual walking pace	COPD	rs17236907	3	170467949	C	T	-0.00976102	0.00208726	2.9e-06	-0.0851	0.041	0.0381101	21.8694
Usual walking pace	COPD	rs17329506	2	3284052	T	C	-0.00942571	0.00211101	8e-06	0.0081	0.0351	0.817	19.9364
Usual walking pace	COPD	rs173390	21	19170566	G	T	-0.00868876	0.0019162	5.8e-06	-0.0074	0.0311	0.8129	20.5605
Usual walking pace	COPD	rs17496332	1	107546375	G	A	-0.00662496	0.00133901	7.5e-07	0.0299	0.0202	0.1386	24.4793
Usual walking pace	COPD	rs17681686	6	40367138	C	G	-0.00649228	0.00135917	1.8e-06	-0.0047	0.0196	0.8119	22.8164
Usual walking pace	COPD	rs1849509	3	131492420	A	G	-0.00673531	0.00139171	1.3e-06	0.0171	0.0196	0.3837	23.4217
Usual walking pace	COPD	rs1892877	11	105751330	C	T	0.00642816	0.00129375	6.7e-07	-0.0496	0.0188	0.00835795	24.6872
Usual walking pace	COPD	rs192748239	13	67108361	T	C	-0.00892292	0.00178322	5.6e-07	0.0248	0.0249	0.318	25.0383
Usual walking pace	COPD	rs1936367	9	9963968	C	T	0.00709119	0.00146174	1.2e-06	0.0307	0.0203	0.13	23.5341
Usual walking pace	COPD	rs2037735	19	48012469	T	C	-0.0112677	0.00194308	6.7e-09	-0.0227	0.0264	0.3891	33.6271
Usual walking pace	COPD	rs2041420	20	15820841	C	G	-0.00734281	0.00150597	1.1e-06	-0.0085	0.0237	0.719701	23.7734
Usual walking pace	COPD	rs205262	6	34563164	G	A	-0.00870949	0.00142654	1e-09	0.048	0.0207	0.02054	37.275
Usual walking pace	COPD	rs2170670	12	16944621	A	G	-0.00708769	0.0012972	4.7e-08	0.0314	0.0193	0.104	29.8535
Usual walking pace	COPD	rs2180454	14	29690513	C	T	-0.00789774	0.00150969	1.7e-07	-0.0301	0.0198	0.1284	27.3672
Usual walking pace	COPD	rs2198955	3	90345475	T	C	0.00579289	0.00129321	7.5e-06	0.0056	0.0187	0.7669	20.0656
Usual walking pace	COPD	rs2271189	12	56494991	A	G	0.00603345	0.00129206	3e-06	-0.0304	0.019	0.1091	21.8055
Usual walking pace	COPD	rs2289500	3	100119137	G	C	0.00659257	0.00132701	6.8e-07	-0.0179	0.0198	0.3657	24.6809
Usual walking pace	COPD	rs2290338	3	85362101	C	T	0.00761374	0.00157494	1.3e-06	-0.0114	0.0203	0.5753	23.3705
Usual walking pace	COPD	rs2297600	1	32207581	G	T	-0.0115607	0.00168167	6.2e-12	-0.0142	0.0225	0.527	47.2592
Usual walking pace	COPD	rs2350366	6	73802914	A	G	-0.00990178	0.00199763	7.2e-07	-0.0128	0.031	0.679301	24.5695
Usual walking pace	COPD	rs2389664	13	97046830	A	T	-0.00865326	0.00187983	4.2e-06	0.0376	0.0286	0.1882	21.1896
Usual walking pace	COPD	rs2439706	4	83169417	G	A	0.00642979	0.00126369	3.6e-07	0.0233	0.019	0.2201	25.8888
Usual walking pace	COPD	rs2439823	10	99778226	G	A	-0.0072789	0.00127453	1.1e-08	0.0281	0.0186	0.1318	32.6161
Usual walking pace	COPD	rs2469878	18	38240381	T	C	-0.0070162	0.00134716	1.9e-07	-0.0021	0.0195	0.9156	27.1247
Usual walking pace	COPD	rs2470961	7	104435213	A	G	-0.00609859	0.00127719	1.8e-06	-0.0058	0.0185	0.7538	22.8007
Usual walking pace	COPD	rs2536143	14	73185033	T	A	-0.00612844	0.0013018	2.5e-06	0.0143	0.0194	0.4596	22.1621
Usual walking pace	COPD	rs2602731	19	4944771	G	A	-0.00766675	0.00136907	2.1e-08	-0.0023	0.0217	0.9154	31.3597
Usual walking pace	COPD	rs2606227	3	183536836	C	T	0.00617321	0.00132431	3.1e-06	0.0142	0.0188	0.450199	21.7292
Usual walking pace	COPD	rs2644135	1	201856256	G	C	0.00751192	0.00133245	1.7e-08	-0.0383	0.0203	0.0599405	31.7834
Usual walking pace	COPD	rs2645979	12	84017043	A	G	0.00861798	0.00132024	6.7e-11	-0.0425	0.0187	0.0228402	42.6094
Usual walking pace	COPD	rs2684916	1	84617790	T	C	0.00711055	0.00148922	1.8e-06	-0.0097	0.0234	0.6772	22.7976
Usual walking pace	COPD	rs273512	19	18224729	T	C	-0.00966507	0.00129058	6.9e-14	0.0213	0.0186	0.253	56.0842
Usual walking pace	COPD	rs2778642	10	32041808	A	T	0.00619777	0.00138897	8.1e-06	-0.025	0.0233	0.2839	19.9106
Usual walking pace	COPD	rs2787726	10	63242859	T	C	-0.00845366	0.0017211	9e-07	0.0164	0.0291	0.572	24.1256
Usual walking pace	COPD	rs28565152	5	7542911	A	G	0.00787302	0.00147371	9.2e-08	0.0011	0.0221	0.9604	28.5403
Usual walking pace	COPD	rs2879668	8	95130815	G	C	0.00627443	0.00138032	5.5e-06	-0.0295	0.0199	0.1397	20.6628
Usual walking pace	COPD	rs2897368	5	120433898	C	A	-0.0109605	0.00237283	3.9e-06	0.0253	0.0331	0.445	21.3367
Usual walking pace	COPD	rs2914742	5	6252325	T	C	0.00580662	0.00126551	4.5e-06	-0.0006	0.0189	0.9739	21.0531
Usual walking pace	COPD	rs2920503	3	12324230	T	C	0.00716858	0.00140853	3.6e-07	-0.0263	0.0201	0.19	25.902
Usual walking pace	COPD	rs298023	5	58943460	T	A	-0.00981235	0.00185876	1.3e-07	0.0229	0.03	0.4443	27.8676
Usual walking pace	COPD	rs3110038	8	110097843	T	C	0.00570582	0.00126614	6.6e-06	0.0076	0.0186	0.6832	20.3083
Usual walking pace	COPD	rs3213844	2	222301357	C	T	0.00737684	0.00144098	3.1e-07	0.0072	0.0216	0.7392	26.2075
Usual walking pace	COPD	rs324633	7	136681406	G	A	-0.00693134	0.00146404	2.2e-06	0.0372	0.023	0.1052	22.4145
Usual walking pace	COPD	rs34351	5	74952861	A	C	-0.00634536	0.00134668	2.5e-06	0.0149	0.0191	0.4369	22.2016
Usual walking pace	COPD	rs34582770	15	60835909	A	G	0.0088147	0.00189529	3.3e-06	0.0294	0.0301	0.3286	21.6304
Usual walking pace	COPD	rs34613865	4	11588969	C	T	-0.00846583	0.00175525	1.4e-06	-0.0278	0.0262	0.2892	23.2628
Usual walking pace	COPD	rs35459178	7	150563683	A	G	0.00647377	0.00127368	3.7e-07	-0.0269	0.0186	0.1482	25.8341
Usual walking pace	COPD	rs35711462	5	50847577	G	A	-0.0071659	0.00126947	1.7e-08	-0.0318	0.0186	0.0875004	31.8637
Usual walking pace	COPD	rs3744760	17	43195981	C	T	-0.0068627	0.00143017	1.6e-06	0.0325	0.0204	0.1112	23.0258
Usual walking pace	COPD	rs3785238	16	7665557	A	T	-0.00674109	0.00132777	3.8e-07	0.0139	0.02	0.4861	25.7759
Usual walking pace	COPD	rs38171	7	15893530	C	T	0.00628271	0.00127568	8.4e-07	0.0131	0.0187	0.4818	24.2555
Usual walking pace	COPD	rs3821270	2	70698575	T	C	0.00675606	0.00127415	1.1e-07	0.0233	0.0185	0.2098	28.1155
Usual walking pace	COPD	rs3856258	1	42473397	C	T	0.00672544	0.00143987	3e-06	-0.0031	0.0203	0.8799	21.817
Usual walking pace	COPD	rs3910446	16	52196841	A	G	0.00612508	0.0013413	5e-06	0.0014	0.0187	0.9405	20.8532
Usual walking pace	COPD	rs4109292	10	126710654	A	G	0.00735336	0.00126787	6.6e-09	-0.0335	0.0187	0.0723502	33.6374
Usual walking pace	COPD	rs4244438	5	158437468	G	C	-0.00727549	0.00139858	2e-07	-0.0012	0.0226	0.9573	27.0614
Usual walking pace	COPD	rs4268798	17	2366585	C	T	-0.00679184	0.00129292	1.5e-07	0.0183	0.0188	0.3295	27.5951
Usual walking pace	COPD	rs4298243	5	106360549	A	G	0.00625463	0.00127361	9.1e-07	0.0173	0.0187	0.3538	24.1174
Usual walking pace	COPD	rs4430471	11	95646774	A	G	0.00591335	0.00130692	6e-06	-0.0243	0.0214	0.2561	20.4724
Usual walking pace	COPD	rs4516268	17	1846831	A	C	0.00983008	0.00160664	9.5e-10	-0.0154	0.0213	0.4692	37.4349
Usual walking pace	COPD	rs45583845	14	57858194	G	C	-0.0198998	0.0036328	4.3e-08	0.0569	0.0557	0.3071	30.0064
Usual walking pace	COPD	rs4609377	1	2745883	T	C	-0.00668351	0.00127747	1.7e-07	-0.0319	0.0187	0.0879103	27.3721
Usual walking pace	COPD	rs4643373	17	47123423	C	T	0.0077266	0.00138223	2.3e-08	-0.0213	0.0207	0.304	31.2476
Usual walking pace	COPD	rs4715208	6	50829471	G	A	-0.0083844	0.00146572	1.1e-08	0.0051	0.0215	0.814	32.7222
Usual walking pace	COPD	rs4839898	6	97546759	A	G	0.0130564	0.00206037	2.3e-10	-0.0177	0.0299	0.5526	40.1566
Usual walking pace	COPD	rs4917347	9	137214071	G	C	-0.00696823	0.00137844	4.3e-07	0.011	0.0207	0.5944	25.5546
Usual walking pace	COPD	rs4953425	2	47042873	A	G	0.00666987	0.00129495	2.6e-07	-0.0231	0.0188	0.2185	26.5295
Usual walking pace	COPD	rs4969387	17	79081724	C	G	0.00645731	0.0014418	7.5e-06	-0.0245	0.0195	0.2101	20.0583
Usual walking pace	COPD	rs4981713	14	30092132	G	T	-0.00583571	0.00130086	7.3e-06	0.0371	0.019	0.0504998	20.1246
Usual walking pace	COPD	rs55674647	17	61794195	C	T	0.0063875	0.0014217	7e-06	0.0091	0.0221	0.680801	20.1858
Usual walking pace	COPD	rs5754739	22	34281047	C	T	-0.0056675	0.00127491	8.8e-06	0.0505	0.0187	0.00705505	19.7617
Usual walking pace	COPD	rs57800857	4	140863365	C	A	0.00867607	0.00132214	5.3e-11	0.1474	0.4415	0.738501	43.0617
Usual walking pace	COPD	rs58322431	1	184065438	T	C	-0.0107455	0.0021723	7.6e-07	0.0175	0.0316	0.5801	24.4689
Usual walking pace	COPD	rs58393579	11	77458907	T	G	-0.00963055	0.00206355	3.1e-06	0.0509	0.0236	0.03094	21.7807
Usual walking pace	COPD	rs59823580	2	59288277	T	C	-0.0108807	0.00216124	4.8e-07	0.0248	0.0264	0.3469	25.3459
Usual walking pace	COPD	rs5996764	22	25209729	C	A	-0.00786648	0.00159143	7.7e-07	0.0299	0.0326	0.3589	24.4335
Usual walking pace	COPD	rs6062264	20	61154871	T	C	-0.0063664	0.00141594	6.9e-06	-0.0049	0.0196	0.8005	20.2161
Usual walking pace	COPD	rs60661769	4	80811207	A	T	-0.00708332	0.00132607	9.2e-08	0.0224	0.0214	0.2955	28.5326
Usual walking pace	COPD	rs60771966	3	9507257	T	C	-0.0103737	0.0020873	6.7e-07	0.0092	0.0379	0.8089	24.7
Usual walking pace	COPD	rs61246828	15	99206685	A	G	-0.0123037	0.00276566	8.6e-06	-0.0297	0.0435	0.495	19.7913
Usual walking pace	COPD	rs62268013	3	116786355	A	C	0.00803348	0.00167553	1.6e-06	-0.0228	0.026	0.3808	22.9881
Usual walking pace	COPD	rs62512360	8	106122282	T	A	0.0131248	0.00275709	1.9e-06	-0.0526	0.0416	0.2064	22.6612
Usual walking pace	COPD	rs62541515	9	16736136	A	G	0.00677156	0.00132216	3e-07	0.0127	0.0196	0.5152	26.2307
Usual walking pace	COPD	rs62561982	9	74809029	T	C	0.0153437	0.0031715	1.3e-06	0.0083	0.0545	0.8787	23.4062
Usual walking pace	COPD	rs66607339	14	102281463	T	C	0.00910005	0.00186421	1.1e-06	-0.057	0.0376	0.1298	23.8286
Usual walking pace	COPD	rs6664000	1	8858532	T	C	-0.00802954	0.00168223	1.8e-06	0.0279	0.028	0.3189	22.783
Usual walking pace	COPD	rs6674490	1	185136458	A	C	0.0069951	0.00128902	5.7e-08	0.0134	0.0188	0.478	29.4489
Usual walking pace	COPD	rs6726569	2	147455149	G	A	0.00701866	0.00130499	7.5e-08	0.0117	0.0188	0.5319	28.9264
Usual walking pace	COPD	rs6734521	2	110021073	C	G	-0.00580692	0.0012984	7.7e-06	0.0355	0.0188	0.0589305	20.0021
Usual walking pace	COPD	rs6747560	2	32784766	G	T	0.00647519	0.00135064	1.6e-06	-0.0226	0.0201	0.2593	22.984
Usual walking pace	COPD	rs6763292	3	129044705	G	A	0.00958833	0.00153076	3.8e-10	-0.0062	0.0244	0.7992	39.2348
Usual walking pace	COPD	rs687886	1	23709869	C	T	0.0109114	0.00242267	6.7e-06	-0.0446	0.0459	0.3316	20.2849
Usual walking pace	COPD	rs6966540	7	95727967	C	T	-0.00619146	0.00131042	2.3e-06	-0.0339	0.019	0.0736597	22.3236
Usual walking pace	COPD	rs6993938	8	145011204	G	A	-0.00605106	0.00129002	2.7e-06	-0.0187	0.019	0.3265	22.0024
Usual walking pace	COPD	rs6995945	8	19654128	A	G	0.0063329	0.00127344	6.6e-07	0.0136	0.0187	0.4688	24.7314
Usual walking pace	COPD	rs7132592	12	69892548	T	C	-0.00699131	0.00133058	1.5e-07	0.0255	0.0198	0.1982	27.608
Usual walking pace	COPD	rs71351952	20	47523789	T	C	0.00711758	0.00147168	1.3e-06	0.0248	0.0222	0.2643	23.3904
Usual walking pace	COPD	rs7140680	14	69450505	A	G	-0.00691189	0.0012852	7.5e-08	0.0277	0.0186	0.1363	28.9236
Usual walking pace	COPD	rs71605366	4	19429689	T	C	-0.00695913	0.00138272	4.8e-07	0.0007	0.0199	0.9727	25.3304
Usual walking pace	COPD	rs7172627	15	31877690	G	A	-0.00582404	0.00127156	4.6e-06	-0.0059	0.0186	0.7509	20.9785
Usual walking pace	COPD	rs72689013	8	143489990	T	C	0.0201783	0.00397483	3.8e-07	0.0638	0.0761	0.4015	25.771
Usual walking pace	COPD	rs72805313	10	76846701	A	T	-0.0157007	0.00295636	1.1e-07	0.1444	0.048	0.00261403	28.2048
Usual walking pace	COPD	rs72913721	2	193859247	G	A	0.00707079	0.00151	2.8e-06	-0.0071	0.0221	0.749701	21.9271
Usual walking pace	COPD	rs72960665	2	180832747	G	A	-0.0130288	0.00274006	2e-06	0.0223	0.0464	0.630901	22.6094
Usual walking pace	COPD	rs72976986	19	4050424	A	G	0.00805116	0.00162795	7.6e-07	-0.0096	0.0254	0.705801	24.4588
Usual walking pace	COPD	rs72995085	6	143193971	C	T	0.00858413	0.00166156	2.4e-07	-0.0438	0.0226	0.0526405	26.6907
Usual walking pace	COPD	rs73223431	8	27219987	T	C	0.00631648	0.00131494	1.6e-06	-0.0473	0.0193	0.0141801	23.0748
Usual walking pace	COPD	rs7357754	9	92207308	G	A	-0.00589589	0.0012695	3.4e-06	0.0027	0.0186	0.8838	21.5692
Usual walking pace	COPD	rs73832309	4	99380178	A	G	0.0109477	0.0023688	3.8e-06	0.0249	0.03	0.406	21.3594
Usual walking pace	COPD	rs74882726	13	109657341	T	A	0.0136533	0.00269814	4.2e-07	0.0095	0.0354	0.788099	25.6063
Usual walking pace	COPD	rs7498017	15	92557803	C	G	0.00600142	0.0012873	3.1e-06	-0.0051	0.0197	0.7946	21.7344
Usual walking pace	COPD	rs75218451	11	128223623	A	G	0.0229001	0.00500732	4.8e-06	-0.056	0.0759	0.4605	20.9153
Usual walking pace	COPD	rs7539230	1	109775560	T	G	-0.0208626	0.00393316	1.1e-07	0.0567	0.0733	0.4396	28.1354
Usual walking pace	COPD	rs75649537	1	232465955	G	A	-0.0104947	0.00229926	5e-06	0.0357	0.0305	0.2417	20.8336
Usual walking pace	COPD	rs75706763	2	145669168	G	A	-0.0150653	0.00290179	2.1e-07	-0.0597	0.0354	0.0915609	26.954
Usual walking pace	COPD	rs75885889	16	74523991	C	T	-0.0142101	0.0031375	5.9e-06	0.0069	0.0386	0.8577	20.5129
Usual walking pace	COPD	rs76076331	2	10977585	T	C	0.00938697	0.00193501	1.2e-06	-0.0095	0.0236	0.6883	23.5334
Usual walking pace	COPD	rs761357	6	135902599	T	A	-0.00652756	0.00131135	6.4e-07	0.0092	0.0196	0.6401	24.7779
Usual walking pace	COPD	rs7652774	3	141579311	C	T	-0.0067016	0.0013029	2.7e-07	0.0161	0.02	0.4213	26.4566
Usual walking pace	COPD	rs76655181	18	35143860	G	A	0.0123632	0.00228892	6.6e-08	-0.0094	0.0387	0.8077	29.1743
Usual walking pace	COPD	rs76856798	1	243922215	T	C	-0.0224474	0.00471789	2e-06	0.1225	0.0636	0.0540194	22.6379
Usual walking pace	COPD	rs76902725	22	42233050	T	C	0.011303	0.00244446	3.8e-06	-0.0361	0.0304	0.235	21.3807
Usual walking pace	COPD	rs7789719	7	66893916	C	T	0.00854199	0.00153719	2.7e-08	0.0205	0.0218	0.3463	30.879
Usual walking pace	COPD	rs7795394	7	113560607	A	T	0.00930493	0.00130867	1.2e-12	-0.062	0.0204	0.00238298	50.5552
Usual walking pace	COPD	rs78143293	18	57672335	A	G	0.00886881	0.00175555	4.4e-07	-0.0731	0.0284	0.01003	25.5214
Usual walking pace	COPD	rs7922359	10	128083719	G	A	0.00636904	0.00137654	3.7e-06	-0.0566	0.0194	0.00361501	21.4077
Usual walking pace	COPD	rs794373	7	75148813	C	T	0.00685799	0.00128384	9.2e-08	-0.0042	0.0186	0.8221	28.5346
Usual walking pace	COPD	rs7957571	12	27184041	C	T	0.00680073	0.00133622	3.6e-07	-0.0146	0.0188	0.4389	25.9033
Usual walking pace	COPD	rs7964231	12	98855981	C	T	0.00764076	0.0016015	1.8e-06	-0.0315	0.0278	0.257	22.7625
Usual walking pace	COPD	rs7979860	12	123093541	T	G	-0.00765098	0.00145908	1.6e-07	0.0121	0.023	0.597301	27.4964
Usual walking pace	COPD	rs8010773	14	46956863	C	T	-0.00816754	0.00130079	3.4e-10	0.0448	0.0205	0.0289001	39.4247
Usual walking pace	COPD	rs8011870	14	80173397	A	G	-0.00782739	0.00140635	2.6e-08	-0.0152	0.0187	0.4162	30.9776
Usual walking pace	COPD	rs80206917	7	140159389	C	T	0.00660461	0.00139428	2.2e-06	-0.0238	0.0202	0.2374	22.4385
Usual walking pace	COPD	rs8026198	15	42653461	C	A	-0.00906962	0.00180756	5.2e-07	-0.0407	0.027	0.1311	25.1763
Usual walking pace	COPD	rs8054299	16	53498655	G	C	0.00680417	0.00136257	5.9e-07	-0.0081	0.0211	0.7008	24.9363
Usual walking pace	COPD	rs8100891	19	32829513	G	C	0.00694719	0.00143727	1.3e-06	0.002	0.0193	0.918	23.3637
Usual walking pace	COPD	rs819167	20	32903687	G	A	-0.0157993	0.00259282	1.1e-09	-0.0341	0.0318	0.2838	37.1305
Usual walking pace	COPD	rs828053	1	97609326	G	A	-0.00772268	0.00172667	7.7e-06	-0.0252	0.0251	0.3157	20.004
Usual walking pace	COPD	rs830627	3	71675270	A	G	0.00742054	0.00128505	7.7e-09	-0.0375	0.0186	0.0436596	33.345
Usual walking pace	COPD	rs861539	14	104165753	A	G	0.00713051	0.00131339	5.7e-08	-0.0149	0.02	0.4561	29.475
Usual walking pace	COPD	rs9217	17	7363088	C	T	0.00696417	0.00131956	1.3e-07	-0.0181	0.0188	0.3358	27.8535
Usual walking pace	COPD	rs9284814	3	88273071	A	G	-0.00977559	0.00198052	8e-07	-0.0273	0.029	0.3478	24.3628
Usual walking pace	COPD	rs9366651	6	26336696	T	G	0.00948542	0.00127132	8.6e-14	-0.0071	0.0196	0.7166	55.6677
Usual walking pace	COPD	rs9376700	6	142954209	A	G	-0.0168716	0.00375836	7.2e-06	-0.041	0.1039	0.693	20.1519
Usual walking pace	COPD	rs9456307	6	158929442	A	T	-0.0134513	0.00270394	6.5e-07	0.0379	0.0713	0.5947	24.7477
Usual walking pace	COPD	rs9615723	22	48386670	T	C	0.0057614	0.00129225	8.3e-06	-0.0308	0.0189	0.1039	19.8776
Usual walking pace	COPD	rs9661287	1	24386367	C	T	-0.00853682	0.00157027	5.4e-08	-0.0207	0.0246	0.3993	29.5559
Usual walking pace	COPD	rs9783304	11	43660255	T	G	0.00763598	0.00136834	2.4e-08	0.0222	0.0201	0.2693	31.1416
Usual walking pace	COPD	rs9851068	3	23839884	G	A	-0.00631612	0.00137601	4.4e-06	0.0223	0.0194	0.2513	21.0697
Usual walking pace	COPD	rs9891957	17	17744439	A	G	0.006037	0.00132983	5.6e-06	-0.0032	0.0189	0.8635	20.6087
Hand grip strength (right)	COPD	rs10040039	5	88354597	G	A	-0.00794367	0.00152412	1.9e-07	0.0191	0.0203	0.3462	27.1646
Hand grip strength (right)	COPD	rs1007675	3	34279071	A	G	0.0077175	0.00151997	3.8e-07	-0.0105	0.0196	0.590599	25.78
Hand grip strength (right)	COPD	rs10081336	7	124575945	G	A	0.00718878	0.00151225	2e-06	-0.0156	0.0185	0.3988	22.5976
Hand grip strength (right)	COPD	rs10144995	14	68446954	G	A	-0.00845783	0.00185787	5.3e-06	0.0209	0.0267	0.4348	20.7247
Hand grip strength (right)	COPD	rs10168517	2	59457176	G	C	-0.00974953	0.00203116	1.6e-06	0.0533	0.0221	0.01573	23.0398
Hand grip strength (right)	COPD	rs10193039	2	99692373	T	A	-0.0103284	0.00165217	4.1e-10	0.0358	0.0213	0.0919009	39.0802
Hand grip strength (right)	COPD	rs10278546	7	100516003	C	A	0.0107539	0.00188373	1.1e-08	0	0.0226	0.9989	32.5908
Hand grip strength (right)	COPD	rs1043515	17	36922196	G	A	0.0138281	0.00149848	2.8e-20	-0.0209	0.0186	0.2607	85.1575
Hand grip strength (right)	COPD	rs10454142	2	48646399	C	T	0.00998121	0.00162212	7.6e-10	0.0015	0.0193	0.9365	37.8617
Hand grip strength (right)	COPD	rs1047891	2	211540507	A	C	0.0096867	0.0015965	1.3e-09	0.0405	0.0199	0.0421396	36.8141
Hand grip strength (right)	COPD	rs10483727	14	61072875	C	T	-0.00901803	0.00152456	3.3e-09	-0.0412	0.0204	0.0439704	34.9892
Hand grip strength (right)	COPD	rs10498537	14	79838545	T	C	-0.00684982	0.00149333	4.5e-06	0.0254	0.0187	0.1748	21.04
Hand grip strength (right)	COPD	rs10520770	18	46602964	C	T	0.011742	0.00149773	4.5e-15	-0.0151	0.0199	0.4482	61.4635
Hand grip strength (right)	COPD	rs1071792	21	46190410	A	G	0.00798028	0.00150853	1.2e-07	-0.0274	0.0197	0.1634	27.9852
Hand grip strength (right)	COPD	rs10733312	9	16589140	A	G	-0.0143088	0.00302397	2.2e-06	0.0367	0.0444	0.4086	22.3899
Hand grip strength (right)	COPD	rs10759944	9	100556972	G	A	0.00791786	0.00158099	5.5e-07	0.0114	0.0194	0.5575	25.0817
Hand grip strength (right)	COPD	rs10760591	9	131915028	G	A	-0.00762989	0.00161792	2.4e-06	-0.0329	0.0219	0.1337	22.2394
Hand grip strength (right)	COPD	rs10761411	9	136973826	T	C	-0.0114975	0.00202082	1.3e-08	0.0322	0.0223	0.1484	32.3707
Hand grip strength (right)	COPD	rs10770125	11	2169014	G	A	0.00844132	0.00148775	1.4e-08	-0.0011	0.0187	0.9535	32.193
Hand grip strength (right)	COPD	rs10778161	12	102367384	G	A	0.00782573	0.00165113	2.1e-06	0.0095	0.0221	0.667	22.464
Hand grip strength (right)	COPD	rs10784502	12	66343810	T	C	-0.0111247	0.00148608	7.1e-14	0.0367	0.0186	0.0485199	56.0392
Hand grip strength (right)	COPD	rs10798483	1	176799143	A	G	0.0145083	0.00149469	2.8e-22	0.0238	0.0187	0.2024	94.2173
Hand grip strength (right)	COPD	rs10799428	1	227798565	T	C	-0.0143588	0.00190367	4.6e-14	0.0367	0.0234	0.1177	56.8922
Hand grip strength (right)	COPD	rs10843171	12	28588516	T	G	-0.00861664	0.00160753	8.3e-08	-0.0165	0.0204	0.4176	28.7315
Hand grip strength (right)	COPD	rs10843823	12	30884983	G	T	0.0071522	0.00158249	6.2e-06	-0.0266	0.0201	0.1847	20.4267
Hand grip strength (right)	COPD	rs10882891	10	99059645	A	C	-0.00800454	0.00151691	1.3e-07	-0.0038	0.0188	0.8411	27.8454
Hand grip strength (right)	COPD	rs10934857	3	128199662	A	G	0.0090632	0.00170416	1e-07	-0.0381	0.0225	0.0905607	28.2841
Hand grip strength (right)	COPD	rs11022513	11	12840986	T	C	-0.00921054	0.00151016	1.1e-09	-0.0119	0.0189	0.5305	37.1984
Hand grip strength (right)	COPD	rs11080660	18	13484179	A	G	0.00670299	0.00149979	7.8e-06	0.0346	0.0186	0.0628406	19.9745
Hand grip strength (right)	COPD	rs11115726	12	83715289	A	G	-0.00718741	0.00153073	2.7e-06	-0.0004	0.0195	0.9843	22.0469
Hand grip strength (right)	COPD	rs111308174	5	42529303	T	C	-0.00825019	0.00181146	5.3e-06	0.0102	0.0205	0.6203	20.7429
Hand grip strength (right)	COPD	rs11164341	1	102407450	C	A	0.00675537	0.00152358	9.3e-06	-0.0355	0.0199	0.07465	19.6593
Hand grip strength (right)	COPD	rs11166921	8	140707755	C	A	-0.0069344	0.00156154	9e-06	0.0086	0.0191	0.653301	19.7202
Hand grip strength (right)	COPD	rs11181912	12	43572952	G	A	0.00790754	0.00158935	6.5e-07	-0.0049	0.0198	0.8033	24.7539
Hand grip strength (right)	COPD	rs111942756	1	208978578	G	A	-0.0131626	0.00208772	2.9e-10	-0.0001	0.0258	0.9976	39.7502
Hand grip strength (right)	COPD	rs11204664	1	150531380	C	T	-0.00765973	0.00150251	3.4e-07	-0.0084	0.0199	0.6736	25.9892
Hand grip strength (right)	COPD	rs112094512	15	25126467	T	C	0.0126069	0.00273311	4e-06	-0.0171	0.0354	0.628801	21.2766
Hand grip strength (right)	COPD	rs11234041	11	84180666	G	T	-0.00713787	0.00159485	7.6e-06	-0.0259	0.0231	0.262	20.0308
Hand grip strength (right)	COPD	rs11243202	6	7719065	C	T	0.0116378	0.00149304	6.5e-15	0.0141	0.0186	0.4473	60.7574
Hand grip strength (right)	COPD	rs11244081	9	133519580	A	G	-0.00702548	0.00153705	4.9e-06	0.0037	0.0188	0.8449	20.8918
Hand grip strength (right)	COPD	rs1125	6	149979416	A	G	-0.0100304	0.00157472	1.9e-10	0.0049	0.0192	0.798	40.5723
Hand grip strength (right)	COPD	rs113851275	9	98297220	A	G	0.0131425	0.00239826	4.3e-08	0.0104	0.0289	0.7201	30.0306
Hand grip strength (right)	COPD	rs114328297	1	91190854	G	T	-0.00862795	0.00181532	2e-06	-0.0076	0.0253	0.7623	22.5896
Hand grip strength (right)	COPD	rs114924396	4	119755621	G	A	-0.0191251	0.00331785	8.2e-09	-0.0621	0.0384	0.106	33.2272
Hand grip strength (right)	COPD	rs11545700	17	27044482	A	C	-0.0106904	0.00225983	2.2e-06	-0.043	0.0264	0.103	22.3788
Hand grip strength (right)	COPD	rs11575580	9	34660864	T	C	-0.0256934	0.00513742	5.7e-07	0.0239	0.1974	0.9034	25.0123
Hand grip strength (right)	COPD	rs11608075	11	107073286	G	A	-0.00679033	0.00148651	4.9e-06	-0.0061	0.0187	0.742499	20.8663
Hand grip strength (right)	COPD	rs11609275	12	3218216	G	C	-0.016739	0.00341308	9.4e-07	-0.003	0.0388	0.9391	24.0528
Hand grip strength (right)	COPD	rs11615237	12	967172	A	G	0.00714004	0.00148718	1.6e-06	0.0452	0.0186	0.0150501	23.0502
Hand grip strength (right)	COPD	rs11634255	15	33087472	A	G	-0.00752237	0.00150663	5.9e-07	-0.0167	0.0186	0.3692	24.9285
Hand grip strength (right)	COPD	rs1166351	1	217276047	G	T	0.00667499	0.0014977	8.3e-06	0.0099	0.0185	0.592	19.8633
Hand grip strength (right)	COPD	rs116922558	9	118802375	G	A	-0.0246271	0.00386049	1.8e-10	0.0343	0.0443	0.4377	40.6951
Hand grip strength (right)	COPD	rs117371426	19	12551832	A	C	0.0224939	0.00500433	7e-06	-0.0844	0.0546	0.1224	20.204
Hand grip strength (right)	COPD	rs11762536	7	123674422	G	T	0.00863636	0.00190865	6e-06	-0.0074	0.0293	0.8018	20.4743
Hand grip strength (right)	COPD	rs11766202	7	100107499	G	A	-0.00883444	0.00171583	2.6e-07	-0.0049	0.0208	0.8137	26.51
Hand grip strength (right)	COPD	rs11766457	7	27712104	T	C	0.00713265	0.00149903	2e-06	-0.0155	0.0187	0.4072	22.6402
Hand grip strength (right)	COPD	rs11768253	7	140460145	G	A	0.00981636	0.00184724	1.1e-07	-0.0037	0.0237	0.8743	28.2393
Hand grip strength (right)	COPD	rs11777052	8	75952221	T	C	-0.0107823	0.00220505	1e-06	-0.0144	0.0264	0.5861	23.9104
Hand grip strength (right)	COPD	rs11838795	13	21258328	C	T	0.00781386	0.00152338	2.9e-07	-0.0111	0.019	0.558399	26.3096
Hand grip strength (right)	COPD	rs11856927	15	51548705	T	G	-0.0073007	0.00152319	1.6e-06	0.0042	0.0188	0.8234	22.9732
Hand grip strength (right)	COPD	rs1190542	14	102897958	T	C	0.00767172	0.00169524	6e-06	0.0003	0.0205	0.9889	20.4797
Hand grip strength (right)	COPD	rs1194583	1	154320196	C	T	0.010539	0.00224706	2.7e-06	-0.0125	0.0342	0.7142	21.9973
Hand grip strength (right)	COPD	rs11998884	9	33684436	T	C	0.0173433	0.0031243	2.8e-08	0.0046	0.0344	0.8938	30.8147
Hand grip strength (right)	COPD	rs12052508	2	72757843	T	C	-0.0133517	0.00227992	4.7e-09	0.0447	0.0316	0.157	34.2952
Hand grip strength (right)	COPD	rs12092513	1	10231463	T	C	0.0135603	0.00276338	9.2e-07	-0.0075	0.0352	0.8308	24.08
Hand grip strength (right)	COPD	rs12101479	15	74248548	C	G	-0.0106133	0.0017554	1.5e-09	-0.0212	0.0202	0.2929	36.5552
Hand grip strength (right)	COPD	rs12121804	1	40761848	G	A	0.00853238	0.00169779	5e-07	-0.0305	0.0203	0.1332	25.2565
Hand grip strength (right)	COPD	rs12316046	12	15054415	G	A	-0.0162046	0.00153212	3.8e-26	-0.0062	0.0209	0.7669	111.864
Hand grip strength (right)	COPD	rs12329082	2	12676752	A	G	-0.00711738	0.00156161	5.2e-06	0.0063	0.0208	0.7625	20.7728
Hand grip strength (right)	COPD	rs12412806	10	24860913	A	G	-0.00909582	0.00164139	3e-08	-0.005	0.019	0.791899	30.7086
Hand grip strength (right)	COPD	rs12431227	13	73619288	T	C	-0.00893176	0.00193986	4.1e-06	-0.0204	0.0276	0.4591	21.1999
Hand grip strength (right)	COPD	rs12433887	14	53322999	A	G	-0.008077	0.00164131	8.6e-07	0.0459	0.0205	0.0250599	24.2169
Hand grip strength (right)	COPD	rs12452505	17	63556402	G	C	-0.0144313	0.00213545	1.4e-11	0.0094	0.0309	0.7603	45.6701
Hand grip strength (right)	COPD	rs12475627	2	11411904	G	A	0.00703927	0.00154074	4.9e-06	0.013	0.0186	0.4851	20.8736
Hand grip strength (right)	COPD	rs1249077	12	54424256	T	C	0.00984152	0.00202111	1.1e-06	-0.0171	0.0275	0.5358	23.7107
Hand grip strength (right)	COPD	rs12522139	5	122699812	G	T	-0.0114381	0.00197332	6.8e-09	-0.0341	0.0243	0.1617	33.5979
Hand grip strength (right)	COPD	rs12555752	9	14498205	C	G	-0.0126089	0.00255473	8e-07	0.0317	0.0338	0.3487	24.3593
Hand grip strength (right)	COPD	rs12562146	1	86247267	A	T	0.0118706	0.00211554	2e-08	-0.0234	0.0283	0.4093	31.4849
Hand grip strength (right)	COPD	rs12616285	2	169156907	G	T	0.0122195	0.00209396	5.4e-09	0.0309	0.0239	0.1975	34.0542
Hand grip strength (right)	COPD	rs1263673	2	208055947	A	G	0.00682291	0.00151953	7.1e-06	-0.0322	0.0187	0.0842209	20.1614
Hand grip strength (right)	COPD	rs12665864	6	13773681	T	A	-0.00954203	0.0017821	8.6e-08	0.031	0.0246	0.2064	28.6693
Hand grip strength (right)	COPD	rs12763284	10	104508202	G	A	0.00959741	0.00148928	1.2e-10	0.0242	0.0187	0.1944	41.5294
Hand grip strength (right)	COPD	rs12790261	11	66988048	A	C	-0.0263714	0.00270734	2e-22	0.0707	0.0421	0.0928304	94.8813
Hand grip strength (right)	COPD	rs12823922	12	24186697	G	A	-0.0114203	0.00178649	1.6e-10	0.0244	0.0219	0.2643	40.8652
Hand grip strength (right)	COPD	rs12889267	14	21542766	G	A	-0.0122874	0.0019904	6.7e-10	-0.007	0.0284	0.805	38.11
Hand grip strength (right)	COPD	rs12899474	15	77391603	T	C	-0.0148939	0.00239936	5.4e-10	0.0889	0.031	0.004115	38.5324
Hand grip strength (right)	COPD	rs12914702	15	96887277	A	G	0.0107788	0.00169282	1.9e-10	-0.0092	0.02	0.6448	40.5433
Hand grip strength (right)	COPD	rs12992248	2	170760986	G	A	-0.00660795	0.00148796	9e-06	-0.0053	0.0186	0.776699	19.722
Hand grip strength (right)	COPD	rs13001171	2	42279071	T	C	0.00894411	0.00172319	2.1e-07	-0.0135	0.0201	0.501601	26.9406
Hand grip strength (right)	COPD	rs13008088	2	46781580	G	C	0.00749435	0.00159824	2.7e-06	0.0248	0.0207	0.2301	21.9879
Hand grip strength (right)	COPD	rs13064711	3	193543170	A	G	-0.00746514	0.001486	5.1e-07	0.0074	0.0185	0.6878	25.237
Hand grip strength (right)	COPD	rs13091492	3	81891476	G	A	-0.00687825	0.00153634	7.6e-06	-0.0393	0.0187	0.0354201	20.0439
Hand grip strength (right)	COPD	rs13104431	4	105175314	A	G	0.0159288	0.00358106	8.7e-06	0.0036	0.0467	0.9385	19.7853
Hand grip strength (right)	COPD	rs13106087	4	145566864	C	T	0.0129259	0.001977	6.2e-11	0.0132	0.025	0.5981	42.7473
Hand grip strength (right)	COPD	rs13146142	4	17931318	C	T	-0.0207968	0.00203165	1.4e-24	0.0432	0.0316	0.171	104.784
Hand grip strength (right)	COPD	rs13169333	5	153064994	C	T	0.00929083	0.00169626	4.3e-08	0.0107	0.0206	0.6023	30.0002
Hand grip strength (right)	COPD	rs13185048	5	53093628	C	T	-0.00804845	0.00150224	8.4e-08	-0.003	0.019	0.8755	28.7042
Hand grip strength (right)	COPD	rs13254508	8	105166566	C	T	-0.0110407	0.00249537	9.7e-06	-0.0127	0.0412	0.757	19.576
Hand grip strength (right)	COPD	rs13355365	5	154942606	T	C	-0.00846604	0.00153398	3.4e-08	0.0177	0.0196	0.3677	30.4594
Hand grip strength (right)	COPD	rs134119	22	28083520	A	G	0.00719626	0.00149088	1.4e-06	-0.0076	0.0187	0.6849	23.2985
Hand grip strength (right)	COPD	rs13416119	2	42462930	G	A	-0.012292	0.002618	2.7e-06	0.0628	0.0327	0.0545595	22.0448
Hand grip strength (right)	COPD	rs138805968	11	25417785	T	C	0.0202298	0.0043766	3.8e-06	-0.007	0.0511	0.8911	21.3653
Hand grip strength (right)	COPD	rs1410789	4	159179862	T	G	-0.00717264	0.00161196	8.6e-06	-0.0066	0.0203	0.7471	19.7993
Hand grip strength (right)	COPD	rs141146025	5	101966291	A	C	-0.0275845	0.00571264	1.4e-06	-0.0399	0.0556	0.4726	23.3161
Hand grip strength (right)	COPD	rs143384	20	34025756	G	A	0.0230423	0.00151366	2.5e-52	-0.0042	0.0188	0.8248	231.737
Hand grip strength (right)	COPD	rs144156179	5	41269995	G	A	0.0345536	0.00677443	3.4e-07	0.0592	0.0713	0.4064	26.016
Hand grip strength (right)	COPD	rs144228983	13	23156238	G	C	-0.0213045	0.00444605	1.7e-06	0.0173	0.0492	0.7247	22.9612
Hand grip strength (right)	COPD	rs1442883	2	59970660	A	C	-0.0106189	0.00171426	5.8e-10	-0.0235	0.0225	0.2969	38.3712
Hand grip strength (right)	COPD	rs1445864	5	3621731	T	A	0.00732777	0.00155759	2.5e-06	0.0052	0.0193	0.7897	22.1329
Hand grip strength (right)	COPD	rs146050491	8	135670397	A	G	0.0133731	0.00245595	5.2e-08	-0.0709	0.0329	0.03133	29.65
Hand grip strength (right)	COPD	rs1486925	8	78827617	C	T	-0.0095288	0.00160467	2.9e-09	0.0065	0.0207	0.7535	35.2618
Hand grip strength (right)	COPD	rs149729649	8	49347629	C	G	-0.0287247	0.00575648	6e-07	0.0024	0.0423	0.954	24.8999
Hand grip strength (right)	COPD	rs150330307	1	160160801	C	T	-0.0325831	0.00422401	1.2e-14	-0.1014	0.0681	0.1369	59.5025
Hand grip strength (right)	COPD	rs1503738	3	147093600	G	A	-0.00768061	0.00156773	9.6e-07	0.0246	0.019	0.1947	24.0021
Hand grip strength (right)	COPD	rs1550115	2	25041620	T	C	0.0152836	0.00171276	4.5e-19	0.0276	0.022	0.2093	79.6266
Hand grip strength (right)	COPD	rs1556659	10	130834698	T	C	0.0175345	0.00153689	3.8e-30	-0.0048	0.0204	0.8125	130.167
Hand grip strength (right)	COPD	rs1558461	7	2121156	A	G	-0.0109433	0.00230091	2e-06	-0.0305	0.0356	0.3922	22.6202
Hand grip strength (right)	COPD	rs1625926	1	61467636	G	A	0.0124737	0.00260788	1.7e-06	0.0159	0.0315	0.6125	22.8779
Hand grip strength (right)	COPD	rs1641457	2	40421990	G	T	0.0130726	0.00178536	2.4e-13	0.0441	0.0204	0.0307702	53.6133
Hand grip strength (right)	COPD	rs16870531	7	120660682	T	C	0.0104429	0.0017449	2.2e-09	-0.0143	0.0214	0.5038	35.818
Hand grip strength (right)	COPD	rs1687230	3	184003194	T	C	-0.00697541	0.00151025	3.9e-06	0.0064	0.0191	0.7358	21.3325
Hand grip strength (right)	COPD	rs17017911	4	144480634	A	G	0.0086823	0.00185374	2.8e-06	-0.0092	0.0236	0.6957	21.9367
Hand grip strength (right)	COPD	rs1703599	13	108514538	A	G	-0.00815225	0.0015412	1.2e-07	-0.0227	0.0189	0.2292	27.9793
Hand grip strength (right)	COPD	rs17151639	7	127637816	G	A	-0.00884903	0.0016653	1.1e-07	-0.0583	0.0243	0.0166299	28.2362
Hand grip strength (right)	COPD	rs17371806	7	82603959	G	A	-0.00753767	0.00148885	4.1e-07	-0.0084	0.0186	0.649901	25.6314
Hand grip strength (right)	COPD	rs17730888	15	41637547	C	T	-0.0089815	0.00171995	1.8e-07	-0.0121	0.0215	0.5728	27.2688
Hand grip strength (right)	COPD	rs1835374	3	169103185	A	C	0.0074856	0.00162447	4.1e-06	-0.0001	0.0192	0.9968	21.2339
Hand grip strength (right)	COPD	rs1840753	2	199060177	T	C	0.0176942	0.00312088	1.4e-08	-0.0382	0.0524	0.4656	32.1446
Hand grip strength (right)	COPD	rs185720227	2	86562886	T	C	-0.0399852	0.0077359	2.4e-07	0.0044	0.1903	0.9813	26.7163
Hand grip strength (right)	COPD	rs1885690	6	109672998	A	C	-0.00839964	0.00151212	2.8e-08	-0.0163	0.0187	0.3822	30.8567
Hand grip strength (right)	COPD	rs189016543	8	26435239	C	G	-0.0293459	0.00577938	3.8e-07	-0.0404	0.0618	0.513	25.7829
Hand grip strength (right)	COPD	rs1892425	1	41744821	A	G	0.0113357	0.00175726	1.1e-10	0.0188	0.0215	0.3811	41.6126
Hand grip strength (right)	COPD	rs1930371	9	81444104	T	C	-0.00832748	0.00173849	1.7e-06	0.0179	0.0241	0.4574	22.9447
Hand grip strength (right)	COPD	rs195215	1	115724287	G	A	0.00953227	0.00198537	1.6e-06	0.0022	0.025	0.9291	23.0521
Hand grip strength (right)	COPD	rs1952256	1	184035116	G	A	0.00976791	0.00156323	4.1e-10	-0.0375	0.0189	0.04685	39.0443
Hand grip strength (right)	COPD	rs1986868	8	10598344	G	A	-0.00803317	0.00165942	1.3e-06	-0.0122	0.0249	0.6252	23.4348
Hand grip strength (right)	COPD	rs1999032	9	16416995	C	T	0.00816579	0.00150165	5.4e-08	0.0068	0.0186	0.7149	29.5705
Hand grip strength (right)	COPD	rs2010606	11	99601189	A	C	0.0132045	0.00298123	9.5e-06	-0.0392	0.0338	0.2457	19.6179
Hand grip strength (right)	COPD	rs2030643	9	110482391	G	A	0.0120553	0.00257387	2.8e-06	0.0158	0.0286	0.580801	21.9373
Hand grip strength (right)	COPD	rs2035778	4	19380394	G	T	-0.00957499	0.00191975	6.1e-07	-0.0096	0.0278	0.730299	24.8764
Hand grip strength (right)	COPD	rs2038760	6	2680732	T	C	-0.0103173	0.00198932	2.1e-07	0.0037	0.025	0.8824	26.8982
Hand grip strength (right)	COPD	rs2147461	1	191051627	C	T	0.0134299	0.00231042	6.1e-09	-0.0415	0.025	0.0970309	33.7881
Hand grip strength (right)	COPD	rs2165241	15	74222202	C	T	0.0122486	0.00148844	1.9e-16	0.013	0.0185	0.4826	67.719
Hand grip strength (right)	COPD	rs2186735	11	115779115	T	G	0.00773658	0.00152739	4.1e-07	0.0033	0.019	0.8619	25.6565
Hand grip strength (right)	COPD	rs2194411	3	185548663	A	G	0.0142831	0.00224795	2.1e-10	0.0032	0.0271	0.9052	40.3712
Hand grip strength (right)	COPD	rs2194747	2	218126181	G	A	0.00985126	0.00163925	1.9e-09	0.0119	0.0193	0.538	36.1155
Hand grip strength (right)	COPD	rs2208562	9	119344528	T	C	-0.0115616	0.00152246	3.1e-14	0.011	0.0195	0.5709	57.6692
Hand grip strength (right)	COPD	rs2226685	21	40069825	C	T	0.0103333	0.00174324	3.1e-09	0.0078	0.0206	0.702499	35.1369
Hand grip strength (right)	COPD	rs2244621	11	64026219	T	C	0.0115957	0.00211936	4.5e-08	0.0188	0.0252	0.456	29.9354
Hand grip strength (right)	COPD	rs2284016	22	37096794	C	T	-0.00712854	0.00152005	2.7e-06	-0.0177	0.0186	0.3436	21.993
Hand grip strength (right)	COPD	rs2290549	3	142742285	G	A	0.00718106	0.00154577	3.4e-06	0.0258	0.02	0.1975	21.5818
Hand grip strength (right)	COPD	rs2296316	14	65520246	C	T	-0.00821333	0.00150213	4.6e-08	0.013	0.0186	0.4846	29.8967
Hand grip strength (right)	COPD	rs2300703	2	31799509	C	T	0.00692696	0.00151198	4.6e-06	-0.0477	0.0187	0.0105901	20.9891
Hand grip strength (right)	COPD	rs2322754	6	81046299	A	G	-0.0117022	0.00198538	3.8e-09	-0.016	0.0235	0.495	34.7414
Hand grip strength (right)	COPD	rs2339687	10	52760917	G	A	-0.00866959	0.0017552	7.8e-07	0.0043	0.0213	0.8391	24.3974
Hand grip strength (right)	COPD	rs2341184	3	196930781	C	T	0.0100606	0.00167125	1.7e-09	-0.0066	0.02	0.741899	36.2381
Hand grip strength (right)	COPD	rs2351881	6	66873635	A	G	0.00709052	0.00149143	2e-06	0.0141	0.0185	0.4459	22.6022
Hand grip strength (right)	COPD	rs2362972	3	158163272	A	C	-0.00856859	0.00150767	1.3e-08	0.0015	0.0186	0.9353	32.3003
Hand grip strength (right)	COPD	rs2389763	7	17307847	C	T	-0.00832615	0.00151353	3.8e-08	-0.0197	0.0192	0.3041	30.2626
Hand grip strength (right)	COPD	rs2393846	12	121694139	G	A	0.0101926	0.00196734	2.2e-07	0.0011	0.0216	0.9598	26.8418
Hand grip strength (right)	COPD	rs2431112	5	103931707	A	G	-0.011172	0.00149737	8.6e-14	0.0031	0.0191	0.8729	55.6677
Hand grip strength (right)	COPD	rs246181	16	14392641	T	C	0.00970432	0.00154856	3.7e-10	0.0244	0.0191	0.2008	39.2712
Hand grip strength (right)	COPD	rs248831	16	11281218	A	G	0.00988989	0.00171686	8.4e-09	-0.0199	0.022	0.3664	33.1828
Hand grip strength (right)	COPD	rs2587505	17	77784268	C	T	-0.0092717	0.0015091	8.1e-10	-0.0171	0.0197	0.3852	37.747
Hand grip strength (right)	COPD	rs2602713	19	4910021	C	A	0.00680954	0.00151167	6.6e-06	-0.0036	0.0192	0.853	20.2918
Hand grip strength (right)	COPD	rs2609801	11	13528336	G	A	-0.00949468	0.00208253	5.1e-06	-0.0029	0.0275	0.9154	20.7863
Hand grip strength (right)	COPD	rs2610986	4	18037231	T	C	-0.00764242	0.0016077	2e-06	0.0084	0.0195	0.667	22.5971
Hand grip strength (right)	COPD	rs2631360	5	131707429	A	G	-0.0111803	0.00148648	5.4e-14	0.0734	0.0195	0.0001717	56.5703
Hand grip strength (right)	COPD	rs2717351	7	19019880	G	A	0.0127695	0.00183473	3.4e-12	0.0075	0.0211	0.722199	48.4399
Hand grip strength (right)	COPD	rs2724648	12	11858191	T	C	-0.00735196	0.00155182	2.2e-06	-0.0163	0.019	0.3918	22.4452
Hand grip strength (right)	COPD	rs2812208	13	50707087	C	G	0.0260656	0.00520016	5.4e-07	-0.0138	0.064	0.8287	25.1248
Hand grip strength (right)	COPD	rs2820380	1	230501578	C	T	0.00802919	0.00167132	1.6e-06	0.0192	0.0216	0.3747	23.0794
Hand grip strength (right)	COPD	rs2847288	18	12812896	G	C	-0.00969006	0.00195127	6.8e-07	0.0005	0.0238	0.9834	24.6614
Hand grip strength (right)	COPD	rs2854152	17	61986027	G	A	0.010991	0.00159765	6e-12	0.0227	0.0192	0.2379	47.3272
Hand grip strength (right)	COPD	rs2871865	15	99194896	G	C	-0.0236863	0.00232022	1.8e-24	-0.0655	0.0388	0.0916305	104.216
Hand grip strength (right)	COPD	rs287533	13	91836304	C	T	-0.0083358	0.00178938	3.2e-06	0.0277	0.0229	0.226	21.7015
Hand grip strength (right)	COPD	rs2894602	2	227249802	G	A	0.0101332	0.00176778	9.9e-09	0.0001	0.0223	0.9959	32.8577
Hand grip strength (right)	COPD	rs291970	10	121123633	T	C	0.00866206	0.00176918	9.8e-07	0.0193	0.025	0.439	23.9717
Hand grip strength (right)	COPD	rs2975186	8	24745451	T	C	0.00759452	0.00157008	1.3e-06	0.0038	0.0192	0.8449	23.3968
Hand grip strength (right)	COPD	rs3018731	11	61248776	G	A	-0.00883983	0.001679	1.4e-07	-0.0014	0.0238	0.9519	27.7196
Hand grip strength (right)	COPD	rs3118914	13	51116901	T	G	-0.0194408	0.00180843	5.9e-27	0.0097	0.0213	0.650401	115.565
Hand grip strength (right)	COPD	rs3133281	8	105476772	C	T	0.00897267	0.00193129	3.4e-06	0.0023	0.0238	0.9221	21.5848
Hand grip strength (right)	COPD	rs33951557	6	81393482	A	C	0.0184296	0.00343911	8.4e-08	-0.1193	0.044	0.00673302	28.717
Hand grip strength (right)	COPD	rs34030812	2	144248905	C	T	-0.00912858	0.00154266	3.3e-09	0.0283	0.0191	0.1386	35.016
Hand grip strength (right)	COPD	rs34217742	19	37376830	A	T	0.0146245	0.00227778	1.4e-10	-0.0304	0.0266	0.2541	41.2229
Hand grip strength (right)	COPD	rs34587452	4	1009900	C	G	-0.0110867	0.00181019	9.1e-10	-0.034	0.0233	0.145	37.5108
Hand grip strength (right)	COPD	rs34663717	13	30955447	A	G	0.0132986	0.00246311	6.7e-08	0.0122	0.0311	0.694201	29.1504
Hand grip strength (right)	COPD	rs34845616	11	133792644	A	G	0.00979506	0.00173626	1.7e-08	0.0132	0.0198	0.5044	31.8262
Hand grip strength (right)	COPD	rs35236379	10	5727292	T	G	0.0103789	0.00212515	1e-06	-0.042	0.0243	0.0833393	23.8519
Hand grip strength (right)	COPD	rs35304341	1	200971049	A	G	-0.0142862	0.00260278	4e-08	0.0062	0.0313	0.8439	30.1272
Hand grip strength (right)	COPD	rs35457492	3	70194564	C	A	0.00833889	0.00149104	2.2e-08	-0.0078	0.0189	0.6797	31.2779
Hand grip strength (right)	COPD	rs35609019	4	7847892	C	G	0.00814151	0.00154294	1.3e-07	-0.0361	0.019	0.0574196	27.8427
Hand grip strength (right)	COPD	rs35703820	5	179717446	T	C	-0.00996776	0.00212292	2.7e-06	0.0058	0.0225	0.7952	22.0459
Hand grip strength (right)	COPD	rs35801341	14	23803205	T	C	0.00917182	0.00188007	1.1e-06	-0.0652	0.0266	0.0142801	23.7992
Hand grip strength (right)	COPD	rs35833641	2	179462494	G	A	0.00922306	0.00160181	8.5e-09	0.0126	0.0192	0.513499	33.1534
Hand grip strength (right)	COPD	rs36000545	17	79093822	G	A	-0.00809034	0.00154102	1.5e-07	-0.0025	0.0198	0.8994	27.5624
Hand grip strength (right)	COPD	rs3771073	2	188286217	G	C	0.00690991	0.00152632	6e-06	-0.0159	0.0189	0.402	20.4953
Hand grip strength (right)	COPD	rs3771498	2	70720070	T	C	0.0141605	0.00148856	1.9e-21	0.0299	0.0186	0.1075	90.495
Hand grip strength (right)	COPD	rs38010	7	8042389	T	C	0.00714207	0.00149195	1.7e-06	-0.0417	0.0188	0.0264198	22.916
Hand grip strength (right)	COPD	rs3824410	9	27173062	T	G	-0.00839302	0.00185063	5.8e-06	0.0392	0.025	0.1166	20.5682
Hand grip strength (right)	COPD	rs3848369	16	415078	T	C	-0.00953776	0.00153126	4.7e-10	-0.0209	0.0189	0.2702	38.7967
Hand grip strength (right)	COPD	rs3995573	13	110648819	A	G	0.0075158	0.00148883	4.5e-07	-0.0388	0.0189	0.0407699	25.4836
Hand grip strength (right)	COPD	rs4121165	1	78276977	A	G	-0.0119792	0.00182142	4.8e-11	-0.0126	0.0247	0.609901	43.2549
Hand grip strength (right)	COPD	rs4237660	11	46035466	C	T	-0.0079106	0.00156495	4.3e-07	-0.0195	0.0192	0.3106	25.5516
Hand grip strength (right)	COPD	rs4282339	5	168256240	A	G	-0.0087026	0.00182848	1.9e-06	0.0315	0.0236	0.1827	22.6526
Hand grip strength (right)	COPD	rs4309042	1	212239149	G	A	-0.0198525	0.00409015	1.2e-06	-0.0375	0.0544	0.4907	23.5587
Hand grip strength (right)	COPD	rs4335354	1	88899964	A	C	-0.00841707	0.00160501	1.6e-07	-0.0178	0.0205	0.3849	27.5021
Hand grip strength (right)	COPD	rs4369779	18	20735408	C	T	0.017203	0.00182068	3.4e-21	0.0185	0.0222	0.404	89.2773
Hand grip strength (right)	COPD	rs4457304	8	110028183	C	A	0.00764162	0.00148981	2.9e-07	0.0137	0.0186	0.4611	26.3093
Hand grip strength (right)	COPD	rs4549685	7	39326478	T	C	0.00971494	0.00158124	8.1e-10	-0.0245	0.0197	0.2134	37.7472
Hand grip strength (right)	COPD	rs4553566	15	58336319	C	T	-0.00930181	0.00149229	4.6e-10	-0.0129	0.0186	0.4866	38.8534
Hand grip strength (right)	COPD	rs4571564	6	55044033	T	C	0.0100484	0.00219582	4.7e-06	-0.0566	0.036	0.1157	20.9411
Hand grip strength (right)	COPD	rs4716325	6	19025741	C	G	0.00842662	0.00164932	3.2e-07	0.0303	0.0222	0.1721	26.1034
Hand grip strength (right)	COPD	rs4737446	8	57665019	T	G	0.0102668	0.00162131	2.4e-10	-0.0047	0.0198	0.8143	40.0994
Hand grip strength (right)	COPD	rs4739739	8	81304576	G	A	-0.00808399	0.00150696	8.1e-08	0.0174	0.0193	0.367	28.7772
Hand grip strength (right)	COPD	rs4751671	10	116138744	A	G	0.0082332	0.00150019	4.1e-08	0.0141	0.0195	0.4702	30.1193
Hand grip strength (right)	COPD	rs4752689	10	124131176	A	G	0.0087531	0.00150761	6.4e-09	0.0554	0.0204	0.00654199	33.709
Hand grip strength (right)	COPD	rs4768725	12	46848478	C	T	0.00905894	0.00162081	2.3e-08	0.0155	0.0196	0.4285	31.2385
Hand grip strength (right)	COPD	rs4784329	16	53910261	C	A	-0.0133357	0.00150734	9e-19	0.019	0.0186	0.3079	78.2725
Hand grip strength (right)	COPD	rs4785574	16	89568875	G	A	-0.0103769	0.00149954	4.5e-12	-0.001	0.0189	0.9557	47.8872
Hand grip strength (right)	COPD	rs4793658	17	45878733	C	A	-0.0136707	0.00248614	3.8e-08	0.0234	0.0328	0.4746	30.2364
Hand grip strength (right)	COPD	rs4802848	19	52218342	C	G	0.0110767	0.00167496	3.8e-11	-0.0154	0.0231	0.506499	43.7333
Hand grip strength (right)	COPD	rs4857501	3	89541499	G	A	0.00910431	0.00192373	2.2e-06	-0.0406	0.0254	0.1098	22.3978
Hand grip strength (right)	COPD	rs4868110	5	171164168	T	A	-0.00971069	0.00158981	1e-09	0.0283	0.0194	0.1439	37.3087
Hand grip strength (right)	COPD	rs4880241	10	133977098	T	C	-0.00741588	0.00149818	7.4e-07	0.0018	0.0187	0.9238	24.5018
Hand grip strength (right)	COPD	rs4918049	10	105541586	A	G	-0.0106178	0.0022361	2.1e-06	0.0161	0.0273	0.553701	22.5469
Hand grip strength (right)	COPD	rs4927015	1	54072471	A	G	0.013059	0.00150895	5e-18	0.0001	0.0198	0.9967	74.898
Hand grip strength (right)	COPD	rs4962700	10	126479989	G	C	0.00932733	0.00163735	1.2e-08	-0.0068	0.019	0.7213	32.4513
Hand grip strength (right)	COPD	rs497808	2	169705037	G	T	0.00818882	0.00157599	2e-07	0.0274	0.019	0.1504	26.9983
Hand grip strength (right)	COPD	rs56074046	17	7358930	A	G	-0.00903502	0.00153954	4.4e-09	-0.0065	0.0205	0.7515	34.441
Hand grip strength (right)	COPD	rs56116382	3	49606188	C	A	-0.0091708	0.00193858	2.2e-06	0.0079	0.0227	0.7264	22.3793
Hand grip strength (right)	COPD	rs57514316	8	74665334	A	G	0.0100895	0.00211779	1.9e-06	-0.0042	0.0248	0.8652	22.6973
Hand grip strength (right)	COPD	rs57763095	3	62156836	C	T	0.0123855	0.00258799	1.7e-06	0.0631	0.034	0.0630696	22.9035
Hand grip strength (right)	COPD	rs58670122	1	22492613	G	A	-0.0132234	0.00214787	7.4e-10	-0.001	0.0309	0.9749	37.9027
Hand grip strength (right)	COPD	rs59116179	8	22603454	T	C	0.00762312	0.00153866	7.3e-07	-0.0161	0.0193	0.4037	24.546
Hand grip strength (right)	COPD	rs59833403	1	107511938	C	T	-0.0104703	0.00205831	3.6e-07	0.0077	0.0247	0.754401	25.876
Hand grip strength (right)	COPD	rs5995819	22	40535399	A	G	0.00924488	0.0017174	7.3e-08	-0.0057	0.0211	0.7877	28.9774
Hand grip strength (right)	COPD	rs600038	9	136151806	C	T	-0.0103761	0.00183358	1.5e-08	0.01	0.0223	0.6546	32.0235
Hand grip strength (right)	COPD	rs6006984	22	45714937	C	T	0.0102987	0.00165665	5.1e-10	0.0156	0.0204	0.4443	38.6459
Hand grip strength (right)	COPD	rs618208	10	11212703	C	G	-0.00690006	0.00151313	5.1e-06	-0.0057	0.0189	0.7624	20.7947
Hand grip strength (right)	COPD	rs62081464	18	35142133	T	C	-0.00970149	0.00178233	5.2e-08	0.0257	0.0229	0.2617	29.6279
Hand grip strength (right)	COPD	rs62234790	3	13750642	A	C	0.0105846	0.0017265	8.8e-10	-0.0098	0.0209	0.6382	37.5851
Hand grip strength (right)	COPD	rs62355001	5	67342232	A	G	0.0117807	0.00241984	1.1e-06	0.0171	0.0286	0.550301	23.7011
Hand grip strength (right)	COPD	rs62404767	6	20031028	G	A	-0.00838751	0.00187187	7.4e-06	0.0275	0.0238	0.2483	20.0777
Hand grip strength (right)	COPD	rs62442203	7	28829253	C	G	0.00733202	0.00151963	1.4e-06	0.0073	0.0188	0.6998	23.2794
Hand grip strength (right)	COPD	rs62509875	8	110360944	G	A	-0.0131798	0.00197325	2.4e-11	0.0089	0.0271	0.7417	44.6122
Hand grip strength (right)	COPD	rs62512210	8	116623548	C	T	0.0127442	0.00270659	2.5e-06	-0.0331	0.034	0.3305	22.1707
Hand grip strength (right)	COPD	rs62521721	9	4098878	G	A	-0.0103257	0.00225117	4.5e-06	0.0212	0.0346	0.5405	21.0389
Hand grip strength (right)	COPD	rs627112	18	9609297	T	C	0.00882812	0.00162593	5.6e-08	-0.0174	0.0235	0.4596	29.4804
Hand grip strength (right)	COPD	rs6441106	3	156699583	A	G	-0.00837227	0.00185859	6.6e-06	0.0234	0.0238	0.3253	20.2917
Hand grip strength (right)	COPD	rs645144	6	141180780	C	T	-0.00868793	0.00158627	4.3e-08	0.0024	0.0207	0.9059	29.997
Hand grip strength (right)	COPD	rs6473015	8	78178485	C	A	0.00959961	0.00164629	5.5e-09	0.0164	0.0227	0.4698	34.0012
Hand grip strength (right)	COPD	rs6512183	19	17405010	A	G	0.012161	0.00255897	2e-06	0.0802	0.0273	0.00325297	22.5844
Hand grip strength (right)	COPD	rs6592728	11	77247260	G	A	-0.0091826	0.00154065	2.5e-09	-0.0009	0.0189	0.9614	35.5241
Hand grip strength (right)	COPD	rs6598318	15	100802040	A	G	-0.0081337	0.00157721	2.5e-07	-0.0071	0.0208	0.7323	26.5948
Hand grip strength (right)	COPD	rs6673341	1	184655649	G	T	-0.00700994	0.00149405	2.7e-06	0.0276	0.0189	0.143	22.014
Hand grip strength (right)	COPD	rs6693965	1	10378416	T	G	-0.016251	0.00223033	3.2e-13	0.0564	0.0296	0.0571097	53.0911
Hand grip strength (right)	COPD	rs6711390	2	135629439	T	C	0.0132663	0.00152876	4e-18	-0.0404	0.019	0.0333403	75.3045
Hand grip strength (right)	COPD	rs6715064	2	220041928	T	C	-0.00921128	0.00160563	9.6e-09	0.018	0.0201	0.3696	32.9116
Hand grip strength (right)	COPD	rs6744963	2	20447610	A	G	0.0170957	0.0038131	7.3e-06	0.0446	0.0631	0.4794	20.101
Hand grip strength (right)	COPD	rs6786488	3	16767090	T	C	-0.0186502	0.0039696	2.6e-06	-0.0197	0.0806	0.807	22.0736
Hand grip strength (right)	COPD	rs6792762	3	38574491	A	G	-0.00911683	0.0015155	1.8e-09	-0.0124	0.0187	0.5077	36.1889
Hand grip strength (right)	COPD	rs6809779	3	111570393	A	G	0.00983339	0.00209196	2.6e-06	0.0078	0.0263	0.767499	22.0953
Hand grip strength (right)	COPD	rs6870324	5	141787317	G	C	-0.00998568	0.00168316	3e-09	0.004	0.0221	0.8559	35.1969
Hand grip strength (right)	COPD	rs6882168	5	39402647	T	C	-0.00909312	0.00157605	7.9e-09	-0.0077	0.019	0.684	33.2879
Hand grip strength (right)	COPD	rs6893067	5	82886646	C	G	0.00938542	0.00188637	6.5e-07	-0.0126	0.0255	0.6218	24.7545
Hand grip strength (right)	COPD	rs6962338	7	69160985	G	A	-0.0203488	0.00362338	2e-08	0.0621	0.0504	0.218	31.5391
Hand grip strength (right)	COPD	rs6977081	7	150542515	T	G	0.01286	0.00158867	5.7e-16	-0.0256	0.0194	0.1862	65.5261
Hand grip strength (right)	COPD	rs7034200	9	4289050	A	C	0.00868874	0.00148875	5.3e-09	-0.0126	0.0186	0.4969	34.062
Hand grip strength (right)	COPD	rs7086716	10	53150252	C	A	-0.00908413	0.00194602	3e-06	-0.0004	0.0223	0.9854	21.7907
Hand grip strength (right)	COPD	rs7148603	14	36683779	A	G	0.00930613	0.00158837	4.7e-09	0.0192	0.0201	0.3377	34.3269
Hand grip strength (right)	COPD	rs7196917	16	69896527	G	A	-0.010582	0.00150287	1.9e-12	0.0191	0.0191	0.3171	49.5784
Hand grip strength (right)	COPD	rs7197967	16	72007232	A	G	0.0108704	0.00205861	1.3e-07	-0.0268	0.0282	0.3424	27.8832
Hand grip strength (right)	COPD	rs7206195	16	2145280	T	C	-0.0153211	0.00193924	2.8e-15	0.0304	0.0225	0.1778	62.419
Hand grip strength (right)	COPD	rs721101	6	155632844	C	T	0.00946697	0.0016742	1.6e-08	-0.0055	0.0235	0.8168	31.9748
Hand grip strength (right)	COPD	rs7214252	17	27486673	A	G	-0.0102442	0.00182532	2e-08	0.0031	0.0217	0.8849	31.4976
Hand grip strength (right)	COPD	rs7249	19	18391171	T	C	0.00848186	0.00154442	4e-08	-0.0039	0.0195	0.8427	30.1614
Hand grip strength (right)	COPD	rs72658913	8	65817611	A	G	0.0155626	0.00307334	4.1e-07	0.0714	0.0468	0.1272	25.6415
Hand grip strength (right)	COPD	rs7266065	20	47531817	A	G	0.00993881	0.00159481	4.6e-10	0.0277	0.0208	0.1837	38.8375
Hand grip strength (right)	COPD	rs72680777	4	122780432	T	A	-0.016396	0.00369108	8.9e-06	0.1536	0.0627	0.0142899	19.7319
Hand grip strength (right)	COPD	rs72769971	10	5004295	T	C	-0.0105465	0.00232067	5.5e-06	0.0012	0.0275	0.9653	20.6533
Hand grip strength (right)	COPD	rs72820369	10	81251539	T	A	0.0161266	0.00232961	4.4e-12	-0.0045	0.0263	0.8634	47.9203
Hand grip strength (right)	COPD	rs7301953	12	124405871	A	G	-0.0115397	0.00160449	6.4e-13	-0.0147	0.0205	0.4737	51.7267
Hand grip strength (right)	COPD	rs73133172	20	57650146	G	C	0.00914368	0.00176324	2.2e-07	-0.0207	0.0206	0.3138	26.8918
Hand grip strength (right)	COPD	rs732815	1	201689555	A	G	-0.00783077	0.00160264	1e-06	0.0293	0.0198	0.1379	23.8746
Hand grip strength (right)	COPD	rs7433936	3	110314691	C	T	0.00673672	0.001495	6.6e-06	0.0369	0.0191	0.0541901	20.3055
Hand grip strength (right)	COPD	rs74439139	7	113757643	G	T	-0.0118952	0.00265275	7.3e-06	0.0373	0.0419	0.3738	20.1072
Hand grip strength (right)	COPD	rs7451021	6	130381246	C	T	-0.0157967	0.00160573	7.7e-23	0.0062	0.0199	0.7567	96.7805
Hand grip strength (right)	COPD	rs74520652	14	53100930	C	G	0.0191658	0.00412449	3.4e-06	-0.0556	0.0541	0.3035	21.593
Hand grip strength (right)	COPD	rs7522283	1	113254267	C	G	0.00869555	0.00193582	7.1e-06	0.0021	0.0199	0.9175	20.1774
Hand grip strength (right)	COPD	rs75457267	5	102658770	T	C	-0.0187295	0.00339456	3.4e-08	0.0758	0.044	0.0850296	30.4429
Hand grip strength (right)	COPD	rs75467736	5	178703109	G	A	0.0156028	0.00308944	4.4e-07	0.0247	0.048	0.6064	25.5062
Hand grip strength (right)	COPD	rs7549184	1	215412906	A	G	0.01056	0.00181367	5.8e-09	-0.0147	0.0228	0.5204	33.9009
Hand grip strength (right)	COPD	rs7565148	2	44188396	G	T	-0.0103511	0.00148921	3.6e-12	-0.0077	0.0186	0.6787	48.3127
Hand grip strength (right)	COPD	rs7575451	2	152352843	G	C	-0.0106047	0.00155571	9.3e-12	-0.0101	0.0198	0.6105	46.4664
Hand grip strength (right)	COPD	rs7591540	2	125372088	A	G	0.00735167	0.00149513	8.8e-07	-0.0218	0.0188	0.2452	24.1777
Hand grip strength (right)	COPD	rs76305730	6	132588250	C	T	0.0152027	0.00304428	5.9e-07	-0.0731	0.0368	0.0469397	24.9386
Hand grip strength (right)	COPD	rs76440386	18	76112532	A	G	-0.0121393	0.00268873	6.3e-06	0.024	0.0264	0.3636	20.3842
Hand grip strength (right)	COPD	rs76491653	9	97532666	T	C	-0.0152689	0.00309249	7.9e-07	0.0571	0.0305	0.0612294	24.378
Hand grip strength (right)	COPD	rs76497142	7	23231803	A	G	0.0131654	0.00237955	3.2e-08	-0.0341	0.0304	0.2609	30.6111
Hand grip strength (right)	COPD	rs7657558	4	30648636	G	T	0.0107255	0.00166228	1.1e-10	-0.0253	0.021	0.2279	41.6319
Hand grip strength (right)	COPD	rs76749769	16	3291408	T	C	0.0144315	0.00257957	2.2e-08	0.0058	0.0371	0.877	31.2988
Hand grip strength (right)	COPD	rs7682764	4	88751704	A	G	-0.00732466	0.00160701	5.2e-06	0.0058	0.0187	0.7576	20.7748
Hand grip strength (right)	COPD	rs76895963	12	4384844	G	T	0.0359771	0.00575693	4.1e-10	0.0588	0.0561	0.2942	39.0544
Hand grip strength (right)	COPD	rs7700441	5	36921095	G	A	-0.0104208	0.00209325	6.4e-07	0.0026	0.033	0.9362	24.7833
Hand grip strength (right)	COPD	rs77344187	1	164582711	G	A	-0.0135961	0.0025277	7.5e-08	-0.0485	0.0322	0.1323	28.9319
Hand grip strength (right)	COPD	rs774311	16	84818303	G	T	0.0155861	0.00315895	8.1e-07	0.0162	0.0467	0.7293	24.3439
Hand grip strength (right)	COPD	rs77485342	6	30842866	T	C	0.0353373	0.0055898	2.6e-10	0.0612	0.0592	0.3012	39.9645
Hand grip strength (right)	COPD	rs7790322	7	2830498	T	C	-0.00860301	0.0015092	1.2e-08	-0.0303	0.0186	0.1029	32.4943
Hand grip strength (right)	COPD	rs7820710	8	89444046	C	A	-0.00947334	0.00187815	4.6e-07	0.0377	0.024	0.1154	25.4417
Hand grip strength (right)	COPD	rs7871404	9	99262296	G	A	0.0119345	0.00190074	3.4e-10	-0.0154	0.0252	0.542099	39.4242
Hand grip strength (right)	COPD	rs7908445	10	63723336	C	T	-0.0082106	0.00150599	5e-08	0.0267	0.0191	0.163	29.7239
Hand grip strength (right)	COPD	rs7912984	10	70343285	A	T	0.00772765	0.00151841	3.6e-07	-0.0409	0.0203	0.0437603	25.901
Hand grip strength (right)	COPD	rs7926233	11	133183054	T	C	0.00688817	0.00149383	4e-06	0.0017	0.0186	0.9254	21.2621
Hand grip strength (right)	COPD	rs7935718	11	26814979	C	T	-0.00735673	0.00149986	9.3e-07	-0.0003	0.019	0.9874	24.0585
Hand grip strength (right)	COPD	rs7940527	11	117398202	C	G	0.00909265	0.00182099	5.9e-07	-0.022	0.0206	0.2849	24.9325
Hand grip strength (right)	COPD	rs7963801	12	79685226	C	T	-0.0112734	0.00151048	8.4e-14	-0.0027	0.0189	0.8852	55.7032
Hand grip strength (right)	COPD	rs7964022	12	97791663	A	G	-0.010705	0.00212984	5e-07	-0.0072	0.0247	0.7722	25.2627
Hand grip strength (right)	COPD	rs79723785	19	55818225	C	T	-0.0340504	0.00602877	1.6e-08	-0.0507	0.0716	0.4794	31.8997
Hand grip strength (right)	COPD	rs80231138	12	77439696	G	A	0.0167144	0.00322522	2.2e-07	-0.0175	0.0476	0.7124	26.8573
Hand grip strength (right)	COPD	rs8055199	16	84867404	A	G	-0.00896262	0.00157271	1.2e-08	-0.0124	0.0213	0.562101	32.4768
Hand grip strength (right)	COPD	rs817316	20	62584814	G	A	0.00808604	0.00152479	1.1e-07	-0.0405	0.0187	0.0304797	28.1224
Hand grip strength (right)	COPD	rs822530	7	148631555	T	A	0.00895332	0.00185453	1.4e-06	-0.0193	0.0248	0.4361	23.3078
Hand grip strength (right)	COPD	rs823130	1	205714372	T	C	-0.0123872	0.00150332	1.7e-16	0.0348	0.0187	0.0629898	67.8959
Hand grip strength (right)	COPD	rs852520	7	5695267	A	C	-0.00890306	0.00157301	1.5e-08	-0.0218	0.0193	0.2596	32.0343
Hand grip strength (right)	COPD	rs853849	20	31439355	G	A	-0.00767295	0.00149582	2.9e-07	-0.0019	0.0186	0.9168	26.3127
Hand grip strength (right)	COPD	rs862033	14	74991028	C	T	0.00731597	0.0015753	3.4e-06	0.0006	0.0198	0.9758	21.5684
Hand grip strength (right)	COPD	rs875647	17	63268093	G	C	-0.00729519	0.00163408	8e-06	0.0025	0.0201	0.8994	19.9309
Hand grip strength (right)	COPD	rs878444	2	232727163	C	G	-0.00828207	0.00172675	1.6e-06	0.0228	0.0216	0.2912	23.0048
Hand grip strength (right)	COPD	rs901850	3	4758586	T	G	0.00768544	0.00171864	7.8e-06	0.0203	0.024	0.3971	19.9971
Hand grip strength (right)	COPD	rs911642	20	13260252	T	C	0.00862996	0.00153783	2e-08	0.0026	0.019	0.8895	31.492
Hand grip strength (right)	COPD	rs915286	13	40695992	A	G	-0.00691381	0.00150078	4.1e-06	0.0229	0.0186	0.2199	21.2227
Hand grip strength (right)	COPD	rs9267806	6	32110886	A	G	-0.0167434	0.00170197	7.7e-23	-0.0079	0.0197	0.689	96.7795
Hand grip strength (right)	COPD	rs9303578	17	49249665	A	G	0.00721458	0.00149698	1.4e-06	-0.0143	0.0186	0.4422	23.2268
Hand grip strength (right)	COPD	rs9322822	6	105369598	T	C	0.0110799	0.00159266	3.5e-12	-0.0021	0.02	0.916	48.3978
Hand grip strength (right)	COPD	rs935728	14	80957923	T	C	0.00955337	0.0015872	1.8e-09	-0.0123	0.0195	0.5295	36.2285
Hand grip strength (right)	COPD	rs9388051	6	122577108	A	G	0.0106262	0.0019116	2.7e-08	-0.0698	0.0278	0.01214	30.9002
Hand grip strength (right)	COPD	rs9396861	6	18404133	A	C	-0.00962972	0.00155347	5.7e-10	-0.0132	0.0217	0.5429	38.4257
Hand grip strength (right)	COPD	rs9442831	6	73360633	A	G	-0.0106911	0.00225867	2.2e-06	-0.0076	0.029	0.793	22.4047
Hand grip strength (right)	COPD	rs9652468	15	56823913	A	G	-0.0125308	0.00172118	3.3e-13	0.0203	0.0201	0.3141	53.0036
Hand grip strength (right)	COPD	rs9663814	10	77738382	A	G	-0.00805021	0.00152764	1.4e-07	-0.0047	0.0193	0.8077	27.7698
Hand grip strength (right)	COPD	rs9757079	3	53155158	T	C	0.00980223	0.00159699	8.4e-10	-0.0245	0.02	0.2204	37.6743
Hand grip strength (right)	COPD	rs9853018	3	141101961	T	C	0.0101977	0.00149426	8.8e-12	-0.0315	0.0186	0.0908699	46.5749
Hand grip strength (right)	COPD	rs9866627	3	135522715	A	C	-0.0139126	0.00268144	2.1e-07	0.0043	0.028	0.8782	26.9203
Hand grip strength (right)	COPD	rs9873274	3	107452490	G	A	0.00723559	0.00152953	2.2e-06	0.0075	0.0187	0.687299	22.3785
Hand grip strength (right)	COPD	rs9921181	16	80775714	G	A	0.00798783	0.00149237	8.7e-08	0.0024	0.0196	0.9026	28.6487
Hand grip strength (right)	COPD	rs998203	6	160517888	T	C	0.0081525	0.0015359	1.1e-07	0.0219	0.0193	0.2555	28.1745
Hand grip strength (left)	COPD	rs10097417	8	110361477	G	A	-0.0132302	0.00197055	1.9e-11	0.0089	0.0271	0.741401	45.0773
Hand grip strength (left)	COPD	rs10144445	14	39695362	G	C	-0.00936876	0.00155918	1.9e-09	-0.0037	0.0194	0.851	36.1054
Hand grip strength (left)	COPD	rs10176878	2	59952274	C	T	-0.0129478	0.0018962	8.6e-12	-0.0364	0.0269	0.1761	46.6255
Hand grip strength (left)	COPD	rs10205394	2	218150948	C	G	-0.0113217	0.00185667	1.1e-09	-0.01	0.0211	0.633299	37.1838
Hand grip strength (left)	COPD	rs10403906	19	37376756	A	G	-0.0100323	0.00148665	1.5e-11	0.0007	0.0188	0.9699	45.539
Hand grip strength (left)	COPD	rs10415547	19	59006510	C	T	-0.00782693	0.00171961	5.3e-06	0.0054	0.0209	0.797	20.7168
Hand grip strength (left)	COPD	rs1044299	1	176811873	T	C	0.01401	0.00149362	6.6e-21	0.0237	0.0187	0.204	87.9824
Hand grip strength (left)	COPD	rs10444218	11	95966855	G	A	0.00770327	0.00152299	4.2e-07	0.0219	0.0191	0.2514	25.5833
Hand grip strength (left)	COPD	rs10454143	2	48646400	T	G	0.00874329	0.00161961	6.7e-08	0.001	0.0193	0.957	29.1426
Hand grip strength (left)	COPD	rs1047891	2	211540507	A	C	0.00760568	0.00159418	1.8e-06	0.0405	0.0199	0.0421396	22.7615
Hand grip strength (left)	COPD	rs10753823	1	170798444	G	A	-0.00742006	0.00158633	2.9e-06	0.0457	0.02	0.0221998	21.879
Hand grip strength (left)	COPD	rs10758232	9	33775652	G	C	-0.0079739	0.00157495	4.1e-07	-0.0339	0.0209	0.1055	25.6335
Hand grip strength (left)	COPD	rs10770125	11	2169014	G	A	0.00732843	0.0014855	8.1e-07	-0.0011	0.0187	0.9535	24.3375
Hand grip strength (left)	COPD	rs10786706	10	104500659	T	C	0.0100072	0.00148741	1.7e-11	0.0241	0.0187	0.1969	45.2651
Hand grip strength (left)	COPD	rs10788958	1	54040670	G	C	0.0141976	0.00156276	1e-19	0.0105	0.0213	0.6231	82.5364
Hand grip strength (left)	COPD	rs10793257	11	77309533	C	T	-0.00786793	0.0015356	3e-07	-0.0026	0.0188	0.8914	26.2521
Hand grip strength (left)	COPD	rs10803208	1	244530482	A	G	-0.00758508	0.00170798	9e-06	0.0056	0.0191	0.769699	19.7222
Hand grip strength (left)	COPD	rs10804832	3	169114754	G	T	0.00908253	0.00173647	1.7e-07	-0.0141	0.0199	0.4792	27.3577
Hand grip strength (left)	COPD	rs10821939	10	63751748	A	G	-0.00935422	0.00150339	4.9e-10	0.0234	0.019	0.2181	38.7143
Hand grip strength (left)	COPD	rs10831903	11	12758660	T	C	0.00928662	0.00151154	8.1e-10	0.0105	0.0197	0.5946	37.7464
Hand grip strength (left)	COPD	rs10843171	12	28588516	T	G	-0.00841888	0.00160524	1.6e-07	-0.0165	0.0204	0.4176	27.5061
Hand grip strength (left)	COPD	rs10875914	12	49422094	G	A	-0.00720578	0.0015148	2e-06	0.0068	0.0188	0.718199	22.6283
Hand grip strength (left)	COPD	rs10882891	10	99059645	A	C	-0.00767854	0.00151469	4e-07	-0.0038	0.0188	0.8411	25.6986
Hand grip strength (left)	COPD	rs10902073	11	1060934	A	C	0.00698767	0.00154855	6.4e-06	-0.0221	0.0205	0.2803	20.3617
Hand grip strength (left)	COPD	rs10933368	2	232275273	T	C	-0.0125709	0.00240106	1.6e-07	0.058	0.0267	0.0301203	27.4111
Hand grip strength (left)	COPD	rs10934857	3	128199662	A	G	0.00928675	0.00170182	4.8e-08	-0.0381	0.0225	0.0905607	29.7783
Hand grip strength (left)	COPD	rs1095642	3	158059019	C	T	0.00722049	0.00150464	1.6e-06	0.0023	0.0186	0.9006	23.0286
Hand grip strength (left)	COPD	rs10964659	9	20688272	A	G	-0.0077968	0.00154402	4.4e-07	-0.0229	0.0202	0.2572	25.4992
Hand grip strength (left)	COPD	rs10988217	9	131888116	G	A	-0.00920657	0.00152911	1.7e-09	-0.0093	0.0189	0.6244	36.2509
Hand grip strength (left)	COPD	rs11002322	10	79649653	T	G	-0.00998924	0.00157255	2.1e-10	-0.0073	0.0207	0.723801	40.3512
Hand grip strength (left)	COPD	rs11003006	10	81225089	A	G	0.0133145	0.00250617	1.1e-07	-0.0039	0.026	0.8793	28.2247
Hand grip strength (left)	COPD	rs11073613	15	85185893	A	G	0.006693	0.00148813	6.9e-06	-0.0132	0.0186	0.4771	20.2283
Hand grip strength (left)	COPD	rs11076004	16	53913930	A	G	-0.0115356	0.00150909	2.1e-14	0.0145	0.0186	0.4376	58.4319
Hand grip strength (left)	COPD	rs11079572	17	63556093	G	A	0.00778373	0.00149966	2.1e-07	0.0039	0.019	0.8373	26.9395
Hand grip strength (left)	COPD	rs11080660	18	13484179	A	G	0.00738586	0.00149763	8.2e-07	0.0346	0.0186	0.0628406	24.3217
Hand grip strength (left)	COPD	rs11105447	12	90270430	C	G	-0.0122952	0.00237451	2.2e-07	0.0129	0.0359	0.718399	26.8116
Hand grip strength (left)	COPD	rs11111267	12	102811239	G	A	0.0108359	0.00192886	1.9e-08	-0.0086	0.0233	0.7119	31.5594
Hand grip strength (left)	COPD	rs11115726	12	83715289	A	G	-0.00832891	0.00152832	5e-08	-0.0004	0.0195	0.9843	29.6994
Hand grip strength (left)	COPD	rs11121542	1	10393920	A	G	-0.0157601	0.00225916	3e-12	0.0523	0.0302	0.0826799	48.6658
Hand grip strength (left)	COPD	rs11125803	2	25052177	T	C	0.0142851	0.00169673	3.8e-17	0.0246	0.0218	0.2583	70.8828
Hand grip strength (left)	COPD	rs11168357	12	48412138	A	G	-0.00962864	0.00172661	2.5e-08	0.0039	0.0255	0.8774	31.0986
Hand grip strength (left)	COPD	rs11198891	10	121107447	T	C	0.0130962	0.00256488	3.3e-07	0.028	0.0334	0.4008	26.0709
Hand grip strength (left)	COPD	rs11204664	1	150531380	C	T	-0.00865184	0.00150032	8.1e-09	-0.0084	0.0199	0.6736	33.2544
Hand grip strength (left)	COPD	rs11243202	6	7719065	C	T	0.00972237	0.0014909	7e-11	0.0141	0.0186	0.4473	42.5253
Hand grip strength (left)	COPD	rs113918482	5	161289270	G	A	-0.0101011	0.00178515	1.5e-08	0.0457	0.0201	0.02274	32.0175
Hand grip strength (left)	COPD	rs114307244	5	116802457	A	G	0.0237395	0.00516013	4.2e-06	0.0544	0.0484	0.261	21.1652
Hand grip strength (left)	COPD	rs11606449	11	132829531	A	C	0.0102494	0.0019731	2.1e-07	0.0007	0.0256	0.9788	26.9835
Hand grip strength (left)	COPD	rs11634255	15	33087472	A	G	-0.00732543	0.00150455	1.1e-06	-0.0167	0.0186	0.3692	23.7057
Hand grip strength (left)	COPD	rs116409670	5	37327472	T	C	-0.0152418	0.00273867	2.6e-08	-0.0477	0.0502	0.3423	30.9737
Hand grip strength (left)	COPD	rs11669079	19	52219938	T	A	0.0109542	0.00163169	1.9e-11	-0.0121	0.0224	0.5905	45.0698
Hand grip strength (left)	COPD	rs116825011	6	29156334	A	G	0.0327595	0.00595077	3.7e-08	0.1856	0.065	0.00432803	30.306
Hand grip strength (left)	COPD	rs116922558	9	118802375	G	A	-0.0215842	0.00385425	2.1e-08	0.0343	0.0443	0.4377	31.3612
Hand grip strength (left)	COPD	rs11702629	21	39766448	A	G	-0.0146923	0.00328121	7.5e-06	0	0.0321	0.9999	20.0499
Hand grip strength (left)	COPD	rs11720869	3	185619716	A	G	0.00846069	0.00158407	9.2e-08	0.0019	0.0188	0.9185	28.5274
Hand grip strength (left)	COPD	rs11746610	5	151877361	A	T	-0.00888328	0.00188542	2.5e-06	0.0245	0.0222	0.2705	22.1989
Hand grip strength (left)	COPD	rs11766202	7	100107499	G	A	-0.00922729	0.00171325	7.2e-08	-0.0049	0.0208	0.8137	29.0073
Hand grip strength (left)	COPD	rs11769549	7	23122239	A	T	0.0204956	0.00311228	4.5e-11	-0.049	0.0422	0.2458	43.3675
Hand grip strength (left)	COPD	rs11795118	9	136956065	A	G	0.0102178	0.00198068	2.5e-07	-0.0281	0.0227	0.2167	26.6125
Hand grip strength (left)	COPD	rs11838795	13	21258328	C	T	0.00800067	0.00152112	1.4e-07	-0.0111	0.019	0.558399	27.6647
Hand grip strength (left)	COPD	rs11843766	13	91668052	T	C	0.00856896	0.00190352	6.7e-06	-0.0008	0.0235	0.9736	20.2648
Hand grip strength (left)	COPD	rs11867227	17	29250911	A	G	-0.00744663	0.00167625	8.9e-06	-0.0083	0.0206	0.686	19.7352
Hand grip strength (left)	COPD	rs11868882	17	64680301	G	C	-0.00832654	0.0017745	2.7e-06	0.0172	0.0226	0.447	22.018
Hand grip strength (left)	COPD	rs11983224	7	11505293	C	T	0.0122178	0.00246488	7.2e-07	0.0181	0.0282	0.5214	24.5694
Hand grip strength (left)	COPD	rs12088206	1	119523570	T	C	-0.00684526	0.00149493	4.7e-06	0.0166	0.0186	0.372	20.9671
Hand grip strength (left)	COPD	rs12153230	5	171201499	C	G	-0.00844678	0.00159936	1.3e-07	0.0122	0.0194	0.5303	27.8927
Hand grip strength (left)	COPD	rs12185823	21	46579109	A	G	-0.00830829	0.00154574	7.7e-08	-0.0298	0.0197	0.1289	28.8902
Hand grip strength (left)	COPD	rs12280539	11	56519696	A	T	0.0125685	0.00266949	2.5e-06	0.0326	0.0529	0.5378	22.1672
Hand grip strength (left)	COPD	rs12316046	12	15054415	G	A	-0.0174165	0.00152991	5e-30	-0.0062	0.0209	0.7669	129.596
Hand grip strength (left)	COPD	rs12344157	9	97607673	T	C	-0.0163726	0.00309003	1.2e-07	0.0572	0.0305	0.0605494	28.0744
Hand grip strength (left)	COPD	rs12365891	11	126807623	G	A	0.00784413	0.00170135	4e-06	0.0127	0.0204	0.5343	21.257
Hand grip strength (left)	COPD	rs12415	2	232573292	C	T	-0.0110301	0.00210837	1.7e-07	0.0133	0.0289	0.6457	27.3694
Hand grip strength (left)	COPD	rs12440111	15	41782721	A	G	-0.00805176	0.00175764	4.6e-06	0.0066	0.0208	0.7514	20.9856
Hand grip strength (left)	COPD	rs12473732	2	44118428	T	C	0.0109869	0.00148601	1.4e-13	0.0155	0.0187	0.4056	54.6647
Hand grip strength (left)	COPD	rs1249077	12	54424256	T	C	0.00915748	0.00201804	5.7e-06	-0.0171	0.0275	0.5358	20.5917
Hand grip strength (left)	COPD	rs12528131	6	105389104	G	A	-0.00882788	0.00148565	2.8e-09	-0.0078	0.0186	0.675499	35.3085
Hand grip strength (left)	COPD	rs12533765	7	127699186	G	A	-0.0092	0.00165199	2.6e-08	-0.0668	0.0244	0.00619798	31.0142
Hand grip strength (left)	COPD	rs12543567	8	110027347	C	T	0.00804542	0.00148712	6.3e-08	0.0128	0.0186	0.4924	29.2688
Hand grip strength (left)	COPD	rs12547162	8	49853798	C	T	0.00765752	0.00160846	1.9e-06	-0.033	0.0192	0.0858104	22.665
Hand grip strength (left)	COPD	rs12612984	2	169127120	A	C	-0.00827668	0.00172895	1.7e-06	-0.0048	0.0203	0.8109	22.9165
Hand grip strength (left)	COPD	rs12672936	7	103905204	A	G	-0.011476	0.00243378	2.4e-06	0.0051	0.0293	0.8627	22.234
Hand grip strength (left)	COPD	rs12673062	7	4710677	A	G	-0.0107691	0.00180808	2.6e-09	-0.0076	0.021	0.715801	35.4751
Hand grip strength (left)	COPD	rs12722725	1	113258681	C	T	0.0106909	0.00221456	1.4e-06	-0.0062	0.0287	0.83	23.3052
Hand grip strength (left)	COPD	rs12790261	11	66988048	A	C	-0.0251882	0.00270305	1.2e-20	0.0707	0.0421	0.0928304	86.8333
Hand grip strength (left)	COPD	rs12889267	14	21542766	G	A	-0.0137394	0.00198726	4.7e-12	-0.007	0.0284	0.805	47.7998
Hand grip strength (left)	COPD	rs12906830	15	56963503	C	T	0.0108401	0.00151797	9.3e-13	-0.0308	0.0193	0.1116	50.9965
Hand grip strength (left)	COPD	rs12914702	15	96887277	A	G	0.0109514	0.00169071	9.3e-11	-0.0092	0.02	0.6448	41.9567
Hand grip strength (left)	COPD	rs12958972	18	71242151	A	T	0.00993297	0.00190041	1.7e-07	0.0332	0.0216	0.1254	27.3189
Hand grip strength (left)	COPD	rs13008088	2	46781580	G	C	0.00784349	0.00159614	8.9e-07	0.0248	0.0207	0.2301	24.1478
Hand grip strength (left)	COPD	rs13075055	3	18187878	T	C	0.0125528	0.00244114	2.7e-07	-0.0026	0.0263	0.9221	26.4421
Hand grip strength (left)	COPD	rs13091492	3	81891476	G	A	-0.00847903	0.00153407	3.3e-08	-0.0393	0.0187	0.0354201	30.5494
Hand grip strength (left)	COPD	rs13106087	4	145566864	C	T	0.0116202	0.00197399	3.9e-09	0.0132	0.025	0.5981	34.6527
Hand grip strength (left)	COPD	rs13140869	4	76592946	T	C	-0.0078097	0.00166815	2.8e-06	-0.011	0.0217	0.610401	21.9179
Hand grip strength (left)	COPD	rs13146142	4	17931318	C	T	-0.0202031	0.00202888	2.3e-23	0.0432	0.0316	0.171	99.157
Hand grip strength (left)	COPD	rs13171958	5	122675908	C	T	-0.00815389	0.00184165	9.5e-06	-0.0455	0.0224	0.0427396	19.6027
Hand grip strength (left)	COPD	rs1317490	1	227172518	T	C	-0.0086002	0.00166086	2.2e-07	-0.0021	0.0221	0.9252	26.8133
Hand grip strength (left)	COPD	rs13214155	6	140177592	G	A	-0.00912131	0.00198557	4.4e-06	0.0065	0.0273	0.8109	21.103
Hand grip strength (left)	COPD	rs13227429	7	140560023	C	T	-0.00858767	0.0014977	9.8e-09	0.014	0.0186	0.4522	32.8777
Hand grip strength (left)	COPD	rs1322815	6	109704062	G	A	0.00843795	0.00178104	2.2e-06	0.0165	0.0226	0.4653	22.4454
Hand grip strength (left)	COPD	rs13249975	8	4848657	T	C	-0.00765947	0.00154116	6.7e-07	-0.0103	0.0193	0.5928	24.7003
Hand grip strength (left)	COPD	rs1333559	13	84426061	T	C	-0.00938094	0.00206569	5.6e-06	0.0124	0.0236	0.599	20.6235
Hand grip strength (left)	COPD	rs13337177	16	2175323	T	G	-0.0142799	0.00193621	1.6e-13	0.0212	0.0243	0.383	54.3933
Hand grip strength (left)	COPD	rs13355365	5	154942606	T	C	-0.0075244	0.00153165	9e-07	0.0177	0.0196	0.3677	24.1337
Hand grip strength (left)	COPD	rs13416119	2	42462930	G	A	-0.0140152	0.00261457	8.3e-08	0.0628	0.0327	0.0545595	28.7341
Hand grip strength (left)	COPD	rs1350421	11	81003507	T	C	-0.0105808	0.00230249	4.3e-06	-0.0426	0.0389	0.2735	21.1175
Hand grip strength (left)	COPD	rs1373285	13	54048078	A	G	0.00809969	0.00160376	4.4e-07	0.0172	0.0197	0.3805	25.5069
Hand grip strength (left)	COPD	rs1397543	4	62839065	T	C	-0.00838989	0.00186791	7.1e-06	-0.0166	0.0226	0.4616	20.1744
Hand grip strength (left)	COPD	rs140152689	5	108407080	G	A	0.0171406	0.00375726	5.1e-06	0.0165	0.0544	0.7617	20.8118
Hand grip strength (left)	COPD	rs141865689	6	21309509	C	G	-0.0115805	0.00215692	7.9e-08	-0.058	0.0285	0.0415901	28.8261
Hand grip strength (left)	COPD	rs143002906	18	12992162	T	C	0.0262281	0.00457421	9.8e-09	-0.0308	0.042	0.4634	32.8777
Hand grip strength (left)	COPD	rs143384	20	34025756	G	A	0.0209202	0.00151159	1.5e-43	-0.0042	0.0188	0.8248	191.542
Hand grip strength (left)	COPD	rs1434095	2	179254330	C	T	0.0140301	0.00225906	5.3e-10	0.0069	0.0314	0.8264	38.5715
Hand grip strength (left)	COPD	rs144228983	13	23156238	G	C	-0.0196968	0.00444043	9.2e-06	0.0173	0.0492	0.7247	19.6762
Hand grip strength (left)	COPD	rs1445535	8	115468137	C	A	-0.00999341	0.00222143	6.8e-06	0.0378	0.0258	0.1423	20.2377
Hand grip strength (left)	COPD	rs147871553	14	70238313	T	G	0.0267183	0.00581809	4.4e-06	-0.0311	0.0438	0.4772	21.089
Hand grip strength (left)	COPD	rs1486925	8	78827617	C	T	-0.0104734	0.00160211	6.3e-11	0.0065	0.0207	0.7535	42.7357
Hand grip strength (left)	COPD	rs1491489	14	80604564	G	A	0.00907489	0.00168779	7.6e-08	0.0201	0.0194	0.2991	28.9099
Hand grip strength (left)	COPD	rs150330307	1	160160801	C	T	-0.0307753	0.0042167	2.9e-13	-0.1014	0.0681	0.1369	53.2671
Hand grip strength (left)	COPD	rs150462620	3	152237637	A	C	0.0215592	0.00479967	7.1e-06	-0.0592	0.1087	0.585901	20.1763
Hand grip strength (left)	COPD	rs1556659	10	130834698	T	C	0.0162896	0.00153452	2.5e-26	-0.0048	0.0204	0.8125	112.687
Hand grip strength (left)	COPD	rs1584961	5	67307763	C	T	0.028396	0.00570745	6.5e-07	-0.0411	0.0617	0.5054	24.7531
Hand grip strength (left)	COPD	rs1613070	19	6412929	A	G	0.00692972	0.00152933	5.9e-06	-0.0048	0.0187	0.7957	20.5319
Hand grip strength (left)	COPD	rs1641457	2	40421990	G	T	0.0120456	0.0017829	1.4e-11	0.0441	0.0204	0.0307702	45.646
Hand grip strength (left)	COPD	rs16831960	2	190617700	C	T	0.0150338	0.00298632	4.8e-07	0.0373	0.0307	0.2249	25.3434
Hand grip strength (left)	COPD	rs1684617	16	4756544	G	T	-0.00820135	0.00151544	6.2e-08	0.0147	0.0187	0.4317	29.2882
Hand grip strength (left)	COPD	rs16870531	7	120660682	T	C	0.011198	0.00174241	1.3e-10	-0.0143	0.0214	0.5038	41.3029
Hand grip strength (left)	COPD	rs16905020	8	134924278	A	C	-0.0079969	0.00178132	7.1e-06	-0.0045	0.024	0.8508	20.1539
Hand grip strength (left)	COPD	rs16907656	9	23726970	T	C	0.00964087	0.00210894	4.8e-06	-0.0142	0.0239	0.551899	20.898
Hand grip strength (left)	COPD	rs16909922	9	98265901	G	A	0.0116301	0.00255383	5.3e-06	0.0353	0.0301	0.2412	20.7388
Hand grip strength (left)	COPD	rs16910750	9	99084471	C	G	0.0112498	0.00204139	3.6e-08	-0.022	0.0275	0.4234	30.3695
Hand grip strength (left)	COPD	rs17017907	4	144480231	T	C	0.0093772	0.00185278	4.2e-07	-0.0098	0.0236	0.678	25.6153
Hand grip strength (left)	COPD	rs1703599	13	108514538	A	G	-0.00838204	0.00153894	5.1e-08	-0.0227	0.0189	0.2292	29.6658
Hand grip strength (left)	COPD	rs17057108	6	97354318	G	C	0.0074857	0.00163276	4.5e-06	0.0099	0.0206	0.6311	21.0194
Hand grip strength (left)	COPD	rs17224688	6	79239978	G	A	-0.00883582	0.00196815	7.1e-06	-0.0146	0.0306	0.6332	20.1547
Hand grip strength (left)	COPD	rs17228232	16	50988750	A	G	-0.00931338	0.00190266	9.8e-07	-0.0289	0.0251	0.2482	23.9603
Hand grip strength (left)	COPD	rs17282763	7	82520166	C	T	0.00893956	0.00163298	4.4e-08	0.0062	0.0202	0.757201	29.9689
Hand grip strength (left)	COPD	rs17376392	1	61483830	C	T	-0.0134928	0.00264638	3.4e-07	0.0076	0.0385	0.8428	25.9956
Hand grip strength (left)	COPD	rs17466480	15	77390870	G	A	-0.0118235	0.00152732	9.8e-15	0.0255	0.0192	0.183	59.9283
Hand grip strength (left)	COPD	rs17630248	2	201137782	C	T	-0.009184	0.00156162	4.1e-09	-0.0246	0.0196	0.2094	34.587
Hand grip strength (left)	COPD	rs1804080	4	89625427	C	G	-0.00902755	0.0020172	7.6e-06	-0.0288	0.0226	0.202	20.0282
Hand grip strength (left)	COPD	rs181766	16	14394878	C	T	0.00963247	0.00160372	1.9e-09	0.027	0.0195	0.1654	36.076
Hand grip strength (left)	COPD	rs1884447	1	185021410	A	G	0.00846069	0.00151391	2.3e-08	0.0135	0.0188	0.4719	31.2328
Hand grip strength (left)	COPD	rs189016543	8	26435239	C	G	-0.0300168	0.00577053	2e-07	-0.0404	0.0618	0.513	27.0581
Hand grip strength (left)	COPD	rs193038	3	107390579	T	C	0.0083156	0.0017059	1.1e-06	0.0004	0.0204	0.9839	23.7618
Hand grip strength (left)	COPD	rs1950500	14	24830850	C	T	-0.0078433	0.00163391	1.6e-06	-0.0463	0.0206	0.0245499	23.0431
Hand grip strength (left)	COPD	rs195214	1	115724353	C	T	0.00891749	0.00198265	6.9e-06	0.0003	0.0249	0.9895	20.2299
Hand grip strength (left)	COPD	rs1981612	2	199235664	A	C	0.00922755	0.00151053	1e-09	0.0052	0.0187	0.7787	37.3176
Hand grip strength (left)	COPD	rs1986868	8	10598344	G	A	-0.00813175	0.00165687	9.2e-07	-0.0122	0.0249	0.6252	24.0875
Hand grip strength (left)	COPD	rs2038760	6	2680732	T	C	-0.0115262	0.00198662	6.6e-09	0.0037	0.025	0.8824	33.6622
Hand grip strength (left)	COPD	rs2053647	8	97581776	C	T	0.00978018	0.0019143	3.2e-07	0.043	0.0233	0.0649397	26.102
Hand grip strength (left)	COPD	rs2089828	8	24120415	T	C	-0.00834572	0.00169307	8.3e-07	-0.0157	0.0204	0.4437	24.2984
Hand grip strength (left)	COPD	rs217181	16	72114002	T	C	0.0119554	0.00188145	2.1e-10	-0.0329	0.0227	0.1482	40.3778
Hand grip strength (left)	COPD	rs2226685	21	40069825	C	T	0.00926983	0.00174051	1e-07	0.0078	0.0206	0.702499	28.3655
Hand grip strength (left)	COPD	rs2240150	19	991063	C	A	0.0108426	0.00226788	1.7e-06	-0.0069	0.0278	0.8033	22.8574
Hand grip strength (left)	COPD	rs2252909	17	2278609	T	C	-0.00792999	0.00159109	6.2e-07	0.0001	0.0188	0.9949	24.8402
Hand grip strength (left)	COPD	rs2327572	20	12184290	A	G	-0.00660733	0.00149353	9.7e-06	-0.0039	0.0185	0.8318	19.5715
Hand grip strength (left)	COPD	rs2359239	14	75326771	T	C	-0.00881461	0.00152153	6.9e-09	-0.0093	0.0187	0.617101	33.5618
Hand grip strength (left)	COPD	rs2362198	3	55459679	C	A	0.00727327	0.00160633	6e-06	0.0035	0.0213	0.8714	20.5017
Hand grip strength (left)	COPD	rs2384991	19	18386634	C	A	0.00786481	0.00172249	5e-06	-0.0008	0.0213	0.9713	20.8479
Hand grip strength (left)	COPD	rs2385208	2	219906701	G	A	0.00791633	0.00157024	4.6e-07	-0.0065	0.0208	0.7545	25.4165
Hand grip strength (left)	COPD	rs239455	8	37218036	C	G	-0.00858531	0.00162647	1.3e-07	-0.0368	0.0206	0.0738499	27.8625
Hand grip strength (left)	COPD	rs239828	6	54771938	T	C	-0.00813197	0.00170316	1.8e-06	0.0239	0.0231	0.3009	22.7972
Hand grip strength (left)	COPD	rs2408507	12	46729407	G	A	0.00792788	0.00152222	1.9e-07	0.0044	0.0191	0.819	27.1243
Hand grip strength (left)	COPD	rs2431112	5	103931707	A	G	-0.00958496	0.00149514	1.4e-10	0.0031	0.0191	0.8729	41.0976
Hand grip strength (left)	COPD	rs2477600	13	46865607	A	C	-0.0151216	0.00332895	5.6e-06	-0.0103	0.0451	0.8192	20.6339
Hand grip strength (left)	COPD	rs2532111	17	62017421	G	A	0.0102852	0.00155794	4.1e-11	0.0266	0.019	0.1614	43.5837
Hand grip strength (left)	COPD	rs2546298	4	181542158	A	C	0.00782838	0.00161123	1.2e-06	0.0441	0.0211	0.0361402	23.6063
Hand grip strength (left)	COPD	rs2587505	17	77784268	C	T	-0.00900424	0.00150694	2.3e-09	-0.0171	0.0197	0.3852	35.7028
Hand grip strength (left)	COPD	rs2594205	3	127254061	G	A	0.0111479	0.00232302	1.6e-06	-0.016	0.0248	0.5181	23.0293
Hand grip strength (left)	COPD	rs2631360	5	131707429	A	G	-0.0109177	0.00148434	1.9e-13	0.0734	0.0195	0.0001717	54.0998
Hand grip strength (left)	COPD	rs2669450	8	105371752	T	C	-0.00697015	0.00149117	2.9e-06	0.0027	0.0186	0.8862	21.8489
Hand grip strength (left)	COPD	rs2704194	15	58367677	A	G	-0.00807684	0.00151018	8.9e-08	-0.0191	0.019	0.3158	28.6039
Hand grip strength (left)	COPD	rs2731673	5	176839898	C	T	-0.00903197	0.00170615	1.2e-07	0.0157	0.0212	0.4591	28.024
Hand grip strength (left)	COPD	rs2758679	1	157543762	T	C	-0.00818276	0.00169077	1.3e-06	0.0179	0.0224	0.4245	23.4224
Hand grip strength (left)	COPD	rs2800789	1	164578242	C	A	0.00826025	0.00149261	3.1e-08	0.0084	0.0186	0.6509	30.6262
Hand grip strength (left)	COPD	rs2807504	6	73058954	A	G	0.00840994	0.00165529	3.8e-07	-0.0052	0.0198	0.793699	25.8129
Hand grip strength (left)	COPD	rs28447558	7	220343	T	G	-0.00769307	0.00164889	3.1e-06	-0.0026	0.0197	0.8967	21.7679
Hand grip strength (left)	COPD	rs28454578	4	157529918	A	C	-0.00801111	0.00168829	2.1e-06	-0.0105	0.0198	0.5978	22.516
Hand grip strength (left)	COPD	rs28542042	15	74213357	T	C	0.0110101	0.00162277	1.2e-11	0.0496	0.0209	0.0178398	46.0329
Hand grip strength (left)	COPD	rs28549286	9	100799597	A	T	0.00801029	0.00162372	8.1e-07	0.0012	0.0212	0.9539	24.3374
Hand grip strength (left)	COPD	rs2871865	15	99194896	G	C	-0.0217979	0.00231659	5e-21	-0.0655	0.0388	0.0916305	88.5383
Hand grip strength (left)	COPD	rs2871960	3	141121814	C	A	0.0120879	0.00149222	5.5e-16	-0.0355	0.0186	0.0563599	65.62
Hand grip strength (left)	COPD	rs2876637	6	22504293	T	C	0.0103043	0.00186519	3.3e-08	-0.0017	0.0297	0.9533	30.5204
Hand grip strength (left)	COPD	rs2885697	1	41544279	T	G	-0.00740792	0.00156979	2.4e-06	-0.0136	0.0196	0.4869	22.2694
Hand grip strength (left)	COPD	rs2974438	5	168250903	A	G	-0.0100735	0.00182387	3.3e-08	0.0268	0.0234	0.2516	30.5051
Hand grip strength (left)	COPD	rs2978495	8	62165340	C	T	-0.0078384	0.00149713	1.6e-07	0.0074	0.019	0.697599	27.4117
Hand grip strength (left)	COPD	rs3118903	13	51099577	A	G	-0.0174477	0.00179692	2.7e-22	0.0109	0.0212	0.606801	94.2799
Hand grip strength (left)	COPD	rs34030812	2	144248905	C	T	-0.0101679	0.00154042	4.1e-11	0.0283	0.0191	0.1386	43.5697
Hand grip strength (left)	COPD	rs341135	6	158869348	T	C	-0.0085239	0.00157218	5.9e-08	0.0185	0.0211	0.3811	29.3949
Hand grip strength (left)	COPD	rs34316080	1	210041377	G	A	-0.0161122	0.00363273	9.2e-06	-0.07	0.0512	0.1715	19.6718
Hand grip strength (left)	COPD	rs34587452	4	1009900	C	G	-0.0113642	0.00180741	3.2e-10	-0.034	0.0233	0.145	39.5334
Hand grip strength (left)	COPD	rs34845616	11	133792644	A	G	0.0108395	0.00173373	4e-10	0.0132	0.0198	0.5044	39.0891
Hand grip strength (left)	COPD	rs34905189	7	27603603	C	T	0.00863919	0.00168726	3.1e-07	-0.0383	0.0218	0.0786901	26.2169
Hand grip strength (left)	COPD	rs35079663	15	51422366	C	A	0.00775935	0.00152291	3.5e-07	0.016	0.0188	0.3931	25.9599
Hand grip strength (left)	COPD	rs35236379	10	5727292	T	G	0.0123565	0.00212204	5.8e-09	-0.042	0.0243	0.0833393	33.9066
Hand grip strength (left)	COPD	rs35425673	8	20878616	A	G	-0.00783647	0.00171383	4.8e-06	0.0025	0.0213	0.9066	20.9077
Hand grip strength (left)	COPD	rs35539945	5	49837374	C	T	0.011802	0.00253009	3.1e-06	-0.061	0.0366	0.0957503	21.759
Hand grip strength (left)	COPD	rs35609019	4	7847892	C	G	0.00947689	0.00154061	7.7e-10	-0.0361	0.019	0.0574196	37.8396
Hand grip strength (left)	COPD	rs36000545	17	79093822	G	A	-0.00826322	0.00153865	7.9e-08	-0.0025	0.0198	0.8994	28.8416
Hand grip strength (left)	COPD	rs367164	11	115802441	C	T	0.00753675	0.00153654	9.3e-07	0.0149	0.0188	0.4269	24.0592
Hand grip strength (left)	COPD	rs3771059	2	188336097	G	T	0.00782921	0.00162593	1.5e-06	-0.0133	0.0201	0.508401	23.1863
Hand grip strength (left)	COPD	rs38014	7	8044268	C	T	0.00804753	0.00148815	6.4e-08	-0.0346	0.0188	0.0659295	29.2437
Hand grip strength (left)	COPD	rs3813498	6	108944165	T	C	0.00886984	0.0019036	3.2e-06	-0.0045	0.0223	0.8385	21.711
Hand grip strength (left)	COPD	rs3819121	2	135622860	C	T	0.0140963	0.00152872	2.9e-20	-0.0399	0.019	0.0357199	85.0265
Hand grip strength (left)	COPD	rs4074062	5	91439364	G	A	-0.00876702	0.00169188	2.2e-07	-0.0015	0.0206	0.9433	26.8513
Hand grip strength (left)	COPD	rs4121165	1	78276977	A	G	-0.0114169	0.00181868	3.4e-10	-0.0126	0.0247	0.609901	39.4079
Hand grip strength (left)	COPD	rs41271299	6	19839415	T	C	0.0211891	0.00336402	3e-10	0.1017	0.0735	0.1666	39.6742
Hand grip strength (left)	COPD	rs4133027	3	28624327	C	T	0.00789129	0.00161783	1.1e-06	-0.0327	0.0211	0.121	23.792
Hand grip strength (left)	COPD	rs4237660	11	46035466	C	T	-0.0080806	0.00156272	2.3e-07	-0.0195	0.0192	0.3106	26.7378
Hand grip strength (left)	COPD	rs4308051	18	20735461	G	T	0.0159929	0.00181863	1.4e-18	0.0185	0.0222	0.4043	77.3332
Hand grip strength (left)	COPD	rs4309042	1	212239149	G	A	-0.0209898	0.00408385	2.8e-07	-0.0375	0.0544	0.4907	26.4166
Hand grip strength (left)	COPD	rs4335354	1	88899964	A	C	-0.00939409	0.00160262	4.6e-09	-0.0178	0.0205	0.3849	34.3596
Hand grip strength (left)	COPD	rs4398863	8	135695110	C	G	-0.00945015	0.00168454	2e-08	0.0136	0.0224	0.5434	31.4713
Hand grip strength (left)	COPD	rs4417514	15	96573507	T	C	0.00799776	0.00174699	4.7e-06	-0.0221	0.0213	0.299	20.9583
Hand grip strength (left)	COPD	rs4456353	12	24055224	G	C	-0.00729832	0.00150831	1.3e-06	0.0079	0.0192	0.680299	23.4134
Hand grip strength (left)	COPD	rs4498020	3	13810820	A	C	-0.0104238	0.00166995	4.3e-10	0.009	0.0202	0.6552	38.9624
Hand grip strength (left)	COPD	rs4575361	12	124410529	T	A	-0.0108028	0.00160223	1.6e-11	-0.0149	0.0205	0.4662	45.4593
Hand grip strength (left)	COPD	rs4672335	2	60202239	A	G	-0.0117733	0.00209025	1.8e-08	0.0032	0.0275	0.9064	31.7249
Hand grip strength (left)	COPD	rs4677601	3	71368790	G	A	0.00905884	0.001485	1.1e-09	0.0239	0.0186	0.1985	37.2128
Hand grip strength (left)	COPD	rs4713506	6	32113980	A	G	-0.0157268	0.00169811	2e-20	-0.0071	0.0197	0.7183	85.7727
Hand grip strength (left)	COPD	rs4737446	8	57665019	T	G	0.0104178	0.00161882	1.2e-10	-0.0047	0.0198	0.8143	41.4147
Hand grip strength (left)	COPD	rs4738725	8	59776728	T	C	-0.00732993	0.00152579	1.6e-06	-0.0027	0.0193	0.8879	23.0786
Hand grip strength (left)	COPD	rs4739739	8	81304576	G	A	-0.00853387	0.00150466	1.4e-08	0.0174	0.0193	0.367	32.1674
Hand grip strength (left)	COPD	rs4751671	10	116138744	A	G	0.00687909	0.00149794	4.4e-06	0.0141	0.0195	0.4702	21.0898
Hand grip strength (left)	COPD	rs4751889	10	124132188	C	T	-0.00727736	0.00150757	1.4e-06	-0.0526	0.0204	0.0100399	23.302
Hand grip strength (left)	COPD	rs4785574	16	89568875	G	A	-0.00785846	0.00149735	1.5e-07	-0.001	0.0189	0.9557	27.5441
Hand grip strength (left)	COPD	rs481067	2	169692369	T	G	0.00809184	0.00155794	2.1e-07	0.029	0.0191	0.1302	26.977
Hand grip strength (left)	COPD	rs4811040	20	48968438	G	C	-0.00924973	0.00166896	3e-08	0.009	0.0207	0.662	30.7161
Hand grip strength (left)	COPD	rs4820932	22	31438931	A	G	-0.00673531	0.00151629	8.9e-06	0.0013	0.0187	0.9459	19.7311
Hand grip strength (left)	COPD	rs4865786	5	53107347	G	T	-0.00764075	0.00149666	3.3e-07	-0.0031	0.019	0.8695	26.0631
Hand grip strength (left)	COPD	rs4866598	5	3672127	T	C	-0.00744395	0.00156261	1.9e-06	0.0008	0.0196	0.9687	22.6937
Hand grip strength (left)	COPD	rs4930582	11	68411104	T	C	0.011902	0.00202011	3.8e-09	-0.0516	0.0313	0.0991494	34.7128
Hand grip strength (left)	COPD	rs4947478	7	50904125	C	T	-0.00670237	0.00148932	6.8e-06	-0.0127	0.0192	0.508	20.2526
Hand grip strength (left)	COPD	rs4951083	1	204582730	G	A	0.00856409	0.00163388	1.6e-07	-0.0265	0.023	0.2504	27.474
Hand grip strength (left)	COPD	rs4962700	10	126479989	G	C	0.00904307	0.00163488	3.2e-08	-0.0068	0.019	0.7213	30.5957
Hand grip strength (left)	COPD	rs518400	13	101980511	T	C	0.00739447	0.0015108	9.9e-07	0.0127	0.0195	0.5158	23.9552
Hand grip strength (left)	COPD	rs55681913	5	42687629	C	T	0.0137738	0.00243658	1.6e-08	0.021	0.0283	0.4593	31.9555
Hand grip strength (left)	COPD	rs55709778	6	15480698	T	C	-0.0106247	0.00211022	4.8e-07	-0.0013	0.0273	0.9607	25.35
Hand grip strength (left)	COPD	rs55910656	17	5272708	A	G	0.0130821	0.00261074	5.4e-07	-0.0012	0.0261	0.9626	25.1089
Hand grip strength (left)	COPD	rs56024510	1	208977535	T	C	-0.0105512	0.00195615	6.9e-08	0.0105	0.0246	0.6693	29.0937
Hand grip strength (left)	COPD	rs56206206	7	5631015	G	T	0.00764573	0.00160382	1.9e-06	0.0386	0.0202	0.0560402	22.7262
Hand grip strength (left)	COPD	rs56338231	4	30867393	G	A	-0.010847	0.00169739	1.7e-10	0.0038	0.0222	0.8629	40.8372
Hand grip strength (left)	COPD	rs5754282	22	33176834	C	A	0.00876062	0.00169198	2.2e-07	-0.0206	0.0215	0.3392	26.8089
Hand grip strength (left)	COPD	rs58496136	11	25517455	A	G	0.00961956	0.00213805	6.8e-06	0.0437	0.0282	0.1219	20.243
Hand grip strength (left)	COPD	rs58670122	1	22492613	G	A	-0.0118148	0.00214462	3.6e-08	-0.001	0.0309	0.9749	30.3495
Hand grip strength (left)	COPD	rs59116179	8	22603454	T	C	0.00857385	0.00153635	2.4e-08	-0.0161	0.0193	0.4037	31.1438
Hand grip strength (left)	COPD	rs6006984	22	45714937	C	T	0.00984917	0.00165413	2.6e-09	0.0156	0.0204	0.4443	35.4536
Hand grip strength (left)	COPD	rs6019567	20	47595961	A	G	0.00840897	0.00164232	3.1e-07	0.0277	0.0221	0.2101	26.2162
Hand grip strength (left)	COPD	rs6040429	20	11188606	T	C	0.00715385	0.0014992	1.8e-06	-0.0477	0.0186	0.0101801	22.7699
Hand grip strength (left)	COPD	rs60591191	13	33826324	T	C	0.00797619	0.00177765	7.2e-06	0.0051	0.0225	0.8201	20.1325
Hand grip strength (left)	COPD	rs6100338	20	57674685	T	C	0.00900113	0.00193253	3.2e-06	0.0107	0.0214	0.6182	21.6941
Hand grip strength (left)	COPD	rs6113789	20	22703776	T	G	-0.0075299	0.00164253	4.6e-06	-0.0002	0.0219	0.9941	21.0161
Hand grip strength (left)	COPD	rs6115026	20	25067283	T	C	0.00739168	0.00148588	6.5e-07	-0.0349	0.0188	0.0629796	24.7468
Hand grip strength (left)	COPD	rs61389091	11	74427921	T	C	0.0261627	0.00373295	2.4e-12	0.0353	0.0463	0.4464	49.1203
Hand grip strength (left)	COPD	rs61818100	1	190962663	C	T	0.0134422	0.00231335	6.2e-09	-0.0397	0.025	0.1116	33.7643
Hand grip strength (left)	COPD	rs61819705	1	215428060	G	A	-0.00971544	0.00182002	9.4e-08	0.0149	0.0229	0.5139	28.4953
Hand grip strength (left)	COPD	rs61849823	10	53290991	C	T	0.00971926	0.00202031	1.5e-06	0.0139	0.028	0.6194	23.1436
Hand grip strength (left)	COPD	rs62081464	18	35142133	T	C	-0.0098827	0.00177979	2.8e-08	0.0257	0.0229	0.2617	30.8329
Hand grip strength (left)	COPD	rs62253653	3	53013267	G	A	0.0106985	0.00163146	5.5e-11	-0.0227	0.0198	0.251	43.0024
Hand grip strength (left)	COPD	rs6445061	3	172188000	G	A	-0.00678172	0.00148885	5.2e-06	0.0045	0.0191	0.814	20.7481
Hand grip strength (left)	COPD	rs6473015	8	78178485	C	A	0.00836927	0.00164369	3.5e-07	0.0164	0.0227	0.4698	25.926
Hand grip strength (left)	COPD	rs6475883	9	26121045	C	G	0.00786592	0.00176469	8.3e-06	0.0307	0.0231	0.1846	19.8684
Hand grip strength (left)	COPD	rs6482413	10	24985693	A	G	-0.00767259	0.00164054	2.9e-06	-0.0062	0.0191	0.7438	21.8731
Hand grip strength (left)	COPD	rs6556933	5	95882436	T	C	-0.00795079	0.00150315	1.2e-07	-0.0211	0.0187	0.2591	27.978
Hand grip strength (left)	COPD	rs6587138	17	21214253	A	G	-0.00953259	0.00199516	1.8e-06	-0.0007	0.0228	0.9751	22.8279
Hand grip strength (left)	COPD	rs66674044	16	19904344	T	A	-0.0115209	0.00212329	5.8e-08	-0.0978	0.0279	0.000448797	29.4411
Hand grip strength (left)	COPD	rs6680160	1	32072737	G	A	0.0100686	0.00153878	6e-11	-0.0081	0.0194	0.6765	42.8139
Hand grip strength (left)	COPD	rs6732724	2	208045247	A	G	0.00709924	0.00148915	1.9e-06	-0.0287	0.0186	0.1234	22.7272
Hand grip strength (left)	COPD	rs6802071	3	38574237	T	C	-0.00940386	0.00150182	3.8e-10	-0.0106	0.0187	0.5695	39.2082
Hand grip strength (left)	COPD	rs6809779	3	111570393	A	G	0.00930034	0.0020886	8.5e-06	0.0078	0.0263	0.767499	19.8284
Hand grip strength (left)	COPD	rs6882168	5	39402647	T	C	-0.00935387	0.00157364	2.8e-09	-0.0077	0.019	0.684	35.3323
Hand grip strength (left)	COPD	rs6962338	7	69160985	G	A	-0.0214095	0.0036171	3.2e-09	0.0621	0.0504	0.218	35.0342
Hand grip strength (left)	COPD	rs6977081	7	150542515	T	G	0.0147525	0.00158641	1.4e-20	-0.0256	0.0194	0.1862	86.477
Hand grip strength (left)	COPD	rs6977956	7	46384262	T	C	0.00766628	0.00152059	4.6e-07	0.0067	0.0186	0.7171	25.4182
Hand grip strength (left)	COPD	rs7026798	9	16427378	C	T	0.00823598	0.00150641	4.6e-08	-0.0048	0.0186	0.7976	29.8913
Hand grip strength (left)	COPD	rs7101680	11	118799206	A	G	-0.0127201	0.00243296	1.7e-07	-0.0105	0.0323	0.745101	27.3345
Hand grip strength (left)	COPD	rs712032	4	185273483	A	G	-0.00701398	0.00150588	3.2e-06	-0.0169	0.0186	0.3624	21.6944
Hand grip strength (left)	COPD	rs7142175	14	30285427	G	A	-0.00826388	0.0017851	3.7e-06	0.0336	0.0225	0.1356	21.431
Hand grip strength (left)	COPD	rs7148603	14	36683779	A	G	0.00957206	0.00158612	1.6e-09	0.0192	0.0201	0.3377	36.4199
Hand grip strength (left)	COPD	rs7165759	15	80988600	A	G	0.00738432	0.00162521	5.5e-06	-0.0108	0.021	0.6067	20.6444
Hand grip strength (left)	COPD	rs7176095	15	74886411	G	A	-0.013375	0.00222025	1.7e-09	-0.0376	0.0282	0.1815	36.2897
Hand grip strength (left)	COPD	rs7196917	16	69896527	G	A	-0.0117302	0.00150067	5.4e-15	0.0191	0.0191	0.3171	61.0999
Hand grip strength (left)	COPD	rs7197751	16	84940033	T	G	-0.00946321	0.00156268	1.4e-09	-0.0002	0.0201	0.9933	36.6722
Hand grip strength (left)	COPD	rs7213805	17	1310233	G	A	-0.00761279	0.00151478	5e-07	0.0169	0.0191	0.3782	25.2574
Hand grip strength (left)	COPD	rs723588	6	81056634	C	T	0.0127904	0.00211948	1.6e-09	0.0003	0.0249	0.9907	36.4175
Hand grip strength (left)	COPD	rs7253808	19	32934755	G	A	0.0128301	0.00259433	7.6e-07	-0.0379	0.0295	0.1995	24.4574
Hand grip strength (left)	COPD	rs72682425	8	120094476	A	C	0.0107898	0.00209294	2.5e-07	-0.0305	0.0291	0.2943	26.5774
Hand grip strength (left)	COPD	rs72953382	18	31425275	A	G	-0.00793061	0.00176708	7.2e-06	-0.0264	0.023	0.2525	20.1419
Hand grip strength (left)	COPD	rs74829693	16	3692087	G	A	0.0171234	0.00371635	4.1e-06	-0.0201	0.0424	0.635199	21.2298
Hand grip strength (left)	COPD	rs75100417	6	121267547	G	A	0.0217391	0.00451217	1.5e-06	-0.0151	0.0573	0.7922	23.212
Hand grip strength (left)	COPD	rs7516571	1	40733658	G	A	0.00937798	0.00169361	3.1e-08	-0.0294	0.0203	0.1476	30.6614
Hand grip strength (left)	COPD	rs753076	12	2499168	G	A	0.00790579	0.00171379	4e-06	0.0323	0.0204	0.1143	21.2802
Hand grip strength (left)	COPD	rs75424913	2	160494656	A	C	-0.0132741	0.00300403	9.9e-06	0.0122	0.0526	0.8166	19.5255
Hand grip strength (left)	COPD	rs75497896	4	119636703	C	T	-0.0206727	0.00337524	9.1e-10	-0.0508	0.0391	0.1931	37.5133
Hand grip strength (left)	COPD	rs755547	17	43011908	A	G	0.0165156	0.00189766	3.2e-18	-0.0255	0.0272	0.3479	75.7446
Hand grip strength (left)	COPD	rs7571789	2	70714793	C	T	0.0129539	0.001487	3e-18	0.0249	0.0188	0.1851	75.8891
Hand grip strength (left)	COPD	rs7575451	2	152352843	G	C	-0.00973095	0.00155349	3.8e-10	-0.0101	0.0198	0.6105	39.2368
Hand grip strength (left)	COPD	rs7586608	2	99558017	A	G	-0.00769097	0.00162697	2.3e-06	0.037	0.021	0.0781196	22.3462
Hand grip strength (left)	COPD	rs7594995	2	62010310	C	G	0.00838262	0.00161366	2e-07	-0.0182	0.0208	0.3822	26.9858
Hand grip strength (left)	COPD	rs76062845	5	110971201	T	C	-0.0243296	0.00467293	1.9e-07	-0.0841	0.0904	0.3523	27.1076
Hand grip strength (left)	COPD	rs7609387	2	86010678	C	T	0.00766659	0.00151961	4.5e-07	-0.0034	0.019	0.8566	25.4531
Hand grip strength (left)	COPD	rs76303576	3	161591043	G	T	0.0129425	0.00282484	4.6e-06	0.0128	0.0249	0.6083	20.9917
Hand grip strength (left)	COPD	rs7652745	3	142773062	T	C	0.0082012	0.00154275	1.1e-07	0.0258	0.02	0.1975	28.2594
Hand grip strength (left)	COPD	rs76895963	12	4384844	G	T	0.0359634	0.00574862	3.9e-10	0.0588	0.0561	0.2942	39.1376
Hand grip strength (left)	COPD	rs769450	19	45410444	A	G	0.00762939	0.00151742	5e-07	0.0297	0.0186	0.1109	25.2795
Hand grip strength (left)	COPD	rs77138421	7	19021083	A	C	0.0132654	0.00247648	8.5e-08	0.0365	0.0255	0.1522	28.6927
Hand grip strength (left)	COPD	rs77145154	16	81817982	T	C	0.0147191	0.00321026	4.5e-06	0.1452	0.0484	0.00267202	21.0224
Hand grip strength (left)	COPD	rs7837059	8	143614478	C	T	-0.00769945	0.00158123	1.1e-06	0.0033	0.0192	0.8635	23.7099
Hand grip strength (left)	COPD	rs78438918	2	100630115	G	A	0.010598	0.00206618	2.9e-07	-0.0459	0.0256	0.0725605	26.3094
Hand grip strength (left)	COPD	rs7856625	9	119345083	T	C	-0.0111297	0.0015209	2.5e-13	0.0098	0.0195	0.6134	53.5508
Hand grip strength (left)	COPD	rs78792164	2	32648784	A	G	-0.0132225	0.00295665	7.7e-06	0.0603	0.0476	0.2054	19.9999
Hand grip strength (left)	COPD	rs7896199	10	92691072	C	A	0.0067095	0.00151122	9e-06	0.0071	0.0196	0.716199	19.7117
Hand grip strength (left)	COPD	rs78970464	5	64607886	T	C	-0.0121767	0.00263384	3.8e-06	-0.021	0.0343	0.5406	21.3737
Hand grip strength (left)	COPD	rs7963801	12	79685226	C	T	-0.0104348	0.00150824	4.6e-12	-0.0027	0.0189	0.8852	47.866
Hand grip strength (left)	COPD	rs7970350	12	66360164	T	C	-0.0101345	0.00148418	8.6e-12	0.0318	0.0186	0.0877001	46.6264
Hand grip strength (left)	COPD	rs79891104	1	23430650	T	C	-0.0100588	0.0019346	2e-07	-0.0338	0.0244	0.1653	27.034
Hand grip strength (left)	COPD	rs8005588	14	91355422	A	G	0.00833324	0.00178855	3.2e-06	0.0242	0.024	0.3127	21.7083
Hand grip strength (left)	COPD	rs8035496	15	86134332	C	T	-0.00757592	0.00163681	3.7e-06	-0.001	0.0217	0.9618	21.4227
Hand grip strength (left)	COPD	rs8067333	17	3997504	T	C	-0.0083503	0.00173856	1.6e-06	0.0139	0.021	0.5079	23.0688
Hand grip strength (left)	COPD	rs8067401	17	27375839	C	T	-0.00951339	0.00186802	3.5e-07	0.0121	0.0219	0.5813	25.9363
Hand grip strength (left)	COPD	rs8068409	17	67860494	A	C	0.00958927	0.00207988	4e-06	0.0083	0.0256	0.7457	21.2566
Hand grip strength (left)	COPD	rs807581	2	15802351	G	T	-0.00970346	0.00202018	1.6e-06	-0.0495	0.0334	0.1376	23.0714
Hand grip strength (left)	COPD	rs8108461	19	2186757	C	T	0.00952393	0.0015066	2.6e-10	0.0223	0.0187	0.2334	39.961
Hand grip strength (left)	COPD	rs8137282	22	42211789	G	C	-0.0204434	0.00407638	5.3e-07	0.1065	0.0454	0.0190099	25.1511
Hand grip strength (left)	COPD	rs8180531	5	32215515	C	T	-0.007523	0.00170205	9.9e-06	0.0324	0.0199	0.1036	19.5361
Hand grip strength (left)	COPD	rs820082	6	35031441	T	C	0.00889403	0.00173899	3.1e-07	-0.0225	0.0215	0.295	26.1579
Hand grip strength (left)	COPD	rs821100	8	89448877	G	A	-0.0101977	0.00168615	1.5e-09	0.0517	0.0211	0.0143001	36.5773
Hand grip strength (left)	COPD	rs823130	1	205714372	T	C	-0.0113317	0.00150098	4.4e-14	0.0348	0.0187	0.0629898	56.9955
Hand grip strength (left)	COPD	rs862334	14	78798164	C	A	0.00744068	0.00160559	3.6e-06	-0.0243	0.0195	0.2124	21.4761
Hand grip strength (left)	COPD	rs901850	3	4758586	T	G	0.0081906	0.00171618	1.8e-06	0.0203	0.024	0.3971	22.7775
Hand grip strength (left)	COPD	rs911258	14	68771450	G	A	0.00896348	0.00167813	9.2e-08	0.0114	0.0202	0.574101	28.53
Hand grip strength (left)	COPD	rs911642	20	13260252	T	C	0.00770061	0.00153581	5.3e-07	0.0026	0.019	0.8895	25.1406
Hand grip strength (left)	COPD	rs922234	5	153159954	G	C	0.00784167	0.00157725	6.6e-07	0.0063	0.0191	0.741199	24.7182
Hand grip strength (left)	COPD	rs9371201	6	150145001	T	C	-0.00933847	0.0015738	3e-09	0.0014	0.0192	0.9397	35.2089
Hand grip strength (left)	COPD	rs9371881	6	155638213	A	G	0.00947946	0.00154996	9.6e-10	-0.0314	0.0212	0.1381	37.4047
Hand grip strength (left)	COPD	rs9388769	6	130379954	A	G	-0.0140821	0.00158065	5.1e-19	0.0071	0.0197	0.718399	79.3713
Hand grip strength (left)	COPD	rs943557	1	102370006	A	G	-0.00683983	0.00149583	4.8e-06	-0.0003	0.0187	0.9877	20.9087
Hand grip strength (left)	COPD	rs9460859	6	23262193	C	T	-0.0278941	0.00625705	8.3e-06	0.0337	0.0618	0.585901	19.874
Hand grip strength (left)	COPD	rs9489807	6	120112512	G	T	0.0091188	0.00182087	5.5e-07	-0.0233	0.0221	0.2914	25.0794
Hand grip strength (left)	COPD	rs9611273	22	40534466	T	C	0.0107888	0.00173048	4.5e-10	-0.0076	0.0211	0.7195	38.8699
Hand grip strength (left)	COPD	rs9628289	22	50581391	T	C	0.0177757	0.00355866	5.9e-07	-0.0547	0.0555	0.3248	24.9506
Hand grip strength (left)	COPD	rs9634212	12	93993266	A	C	0.00867057	0.00179658	1.4e-06	-0.0246	0.0214	0.2505	23.2918
Hand grip strength (left)	COPD	rs970069	5	140888248	T	C	0.00865954	0.00181786	1.9e-06	0.0254	0.0233	0.2749	22.6918
Hand grip strength (left)	COPD	rs9800206	5	141825324	A	C	-0.00700768	0.00157427	8.5e-06	0.0047	0.0191	0.8056	19.8148
Hand grip strength (left)	COPD	rs9866627	3	135522715	A	C	-0.0155989	0.00267761	5.7e-09	0.0043	0.028	0.8782	33.9386
Hand grip strength (left)	COPD	rs9888615	14	53377540	C	T	-0.00863071	0.0016447	1.5e-07	0.0414	0.0208	0.0465597	27.5372
Hand grip strength (left)	COPD	rs9914052	17	7570823	C	G	-0.0166179	0.00373754	8.7e-06	0.0223	0.063	0.723299	19.7688
Hand grip strength (left)	COPD	rs9944324	16	80929342	G	A	-0.00855272	0.00150169	1.2e-08	0.0097	0.0186	0.6023	32.4375
Hand grip strength (left)	COPD	rs999493	17	46625519	A	G	0.0128713	0.00153936	6.2e-17	0.0076	0.0193	0.6946	69.914
Abbreviations: SNP: single nucleotide polymorphism; Chr: Chromosome; EA: effect allele; OA:other allele; SE: standard error; COPD, chronic obstructive pulmonary disease.

## Sheet: Table S5
Table S5: Details of confounders SNPs excluded from locus-wide significance threshold instrumental variables (P < 1x10-5) in reverse MR analysis
Exposure	Confounders	GWAS ID	SNP	Chr	Position	EA	OA	Beta	SE	P-value
COPD	Alcoholic drinks per week	ieu-b-73	rs28929474	14	94844947	T	C	-0.0476809	0.00713966	2.39e-11
COPD	smoking initiation	ieu-b-4877	rs2138448	2	146134326	G	A	-0.0357977	0.003562	1.16e-23
COPD	smoking initiation	ieu-b-4877	rs113623975	8	27412605	G	A	-0.0441068	0.00547078	7.66e-16
COPD	Current tobacco smoking	ukb-b-223	rs113623975	8	27412605	G	A	-0.0113944	0.00173771	5.5e-11
COPD	Current tobacco smoking	ukb-b-223	rs1801272	19	41354533	T	A	0.0241356	0.00365089	3.8e-11
Abbreviations: GWAS: genome-wide association study; SNP: single nucleotide polymorphism; Chr: Chromosome; EA: effect allele; OA:other allele; SE: standard error; COPD, chronic obstructive pulmonary disease.

## Sheet: Table S6
Table S6: Details of the locus-wide significance threshold instrumental variable (P < 1x10-5) in the reverse MR analysis
Exposure	Outcome	SNP	Chr	Position	EA	OA	Exposure			Outcome			F_statistics
							Beta	SE	P-value	Beta	SE	P-value
COPD	Usual walking pace	rs114131019	15	79034151	T	G	0.2376	0.0531	7.79e-06	-0.000250571	0.00483446	0.96	20.0218
COPD	Usual walking pace	rs11677229	2	190775545	G	A	-0.1291	0.0288	7.53e-06	0.000664705	0.00204174	0.74	20.0941
COPD	Usual walking pace	rs117514908	13	64992376	G	C	0.2343	0.0502	3.08e-06	0.00299048	0.0042637	0.48	21.784
COPD	Usual walking pace	rs117983365	7	8588642	C	G	0.2291	0.0513	7.99e-06	-0.000804657	0.00493936	0.87	19.9441
COPD	Usual walking pace	rs1379933	4	89801156	C	T	-0.0948	0.0196	1.29e-06	-0.003831	0.00155214	0.0140001	23.394
COPD	Usual walking pace	rs139377201	9	107829610	C	T	-0.1756	0.0396	9.22e-06	-0.00367904	0.00293172	0.21	19.6634
COPD	Usual walking pace	rs144264580	10	72604790	T	C	0.2357	0.0514	4.52e-06	-0.00294519	0.0034463	0.39	21.0278
COPD	Usual walking pace	rs147507443	1	10784105	C	T	-0.4527	0.0992	5.02e-06	0.0067568	0.00584341	0.25	20.8256
COPD	Usual walking pace	rs147997538	22	30357150	A	T	0.1867	0.0412	5.73e-06	0.00585009	0.00537533	0.28	20.535
COPD	Usual walking pace	rs1521046	2	67724452	C	T	0.0868	0.0187	3.53e-06	-0.00122426	0.00127857	0.34	21.5455
COPD	Usual walking pace	rs172057	5	179245959	T	C	-0.5116	0.1115	4.46e-06	0.0158554	0.00504764	0.0017	21.0529
COPD	Usual walking pace	rs17865108	4	118357967	A	T	0.3117	0.0687	5.76e-06	-0.00179232	0.00286506	0.53	20.5854
COPD	Usual walking pace	rs190861688	4	176014587	A	C	0.4684	0.0995	2.51e-06	-0.00447556	0.00840009	0.59	22.1609
COPD	Usual walking pace	rs1925547	10	20973723	G	T	0.101	0.021	1.53e-06	0.000585937	0.0013356	0.66	23.1315
COPD	Usual walking pace	rs192743950	2	121092500	A	G	-0.2221	0.0431	2.6e-07	-0.000228037	0.00413933	0.96	26.5548
COPD	Usual walking pace	rs2199036	16	31006972	T	C	0.0882	0.0191	4.09e-06	-0.00475898	0.0013101	0.000280001	21.3241
COPD	Usual walking pace	rs2514168	11	83725697	A	G	0.1109	0.0242	4.74e-06	1.08922e-05	0.00294015	1	21.0006
COPD	Usual walking pace	rs2637677	6	116837556	G	A	0.1024	0.0223	4.3e-06	0.000282107	0.00164005	0.86	21.0858
COPD	Usual walking pace	rs2818388	10	133953647	A	C	0.175	0.0334	1.64e-07	-0.00444961	0.00221298	0.0439997	27.4526
COPD	Usual walking pace	rs3789044	1	204589101	A	G	-0.1059	0.0222	1.86e-06	0.00363171	0.0015347	0.0179999	22.7555
COPD	Usual walking pace	rs3819726	6	119507973	A	T	-0.1081	0.024	6.89e-06	0.00314746	0.00171125	0.0659994	20.2875
COPD	Usual walking pace	rs4405577	16	5015790	T	C	0.0919	0.0202	5.65e-06	-0.000656806	0.00139179	0.64	20.698
COPD	Usual walking pace	rs4762262	12	96381788	A	C	0.1311	0.025	1.62e-07	-0.00159863	0.00195653	0.41	27.4995
COPD	Usual walking pace	rs5030697	15	99671741	T	C	0.8213	0.1813	5.89e-06	-0.00830661	0.00562484	0.14	20.5214
COPD	Usual walking pace	rs55946646	12	12603884	G	A	0.2309	0.0515	7.41e-06	0.000968226	0.00219223	0.66	20.1017
COPD	Usual walking pace	rs56103247	20	62483184	T	C	-0.2082	0.0457	5.16e-06	0.00817924	0.00281612	0.00369999	20.7553
COPD	Usual walking pace	rs56199726	8	15212915	C	T	0.189	0.04	2.25e-06	-0.00325569	0.0021315	0.13	22.3256
COPD	Usual walking pace	rs58875428	4	7319682	G	T	0.5348	0.1128	2.12e-06	0.00310045	0.00399399	0.44	22.4784
COPD	Usual walking pace	rs61918613	12	67983724	A	G	-0.3391	0.0765	9.33e-06	-0.00447526	0.00371506	0.23	19.6486
COPD	Usual walking pace	rs62232252	22	45380418	T	G	0.5065	0.108	2.73e-06	-0.00314888	0.0057377	0.58	21.9944
COPD	Usual walking pace	rs62528367	8	129314802	A	G	0.1668	0.0339	8.6e-07	-0.000530986	0.00217852	0.81	24.2099
COPD	Usual walking pace	rs6478927	9	132675694	T	C	0.1151	0.0255	6.3e-06	-0.00140363	0.00175819	0.42	20.3737
COPD	Usual walking pace	rs7313179	12	124009190	G	T	0.1372	0.03	4.68e-06	-0.000216259	0.00163817	0.89	20.9154
COPD	Usual walking pace	rs74571623	16	5557722	C	G	0.3759	0.0768	9.7e-07	0.0030026	0.00825888	0.719999	23.9564
COPD	Usual walking pace	rs79907691	8	140829016	G	A	0.3408	0.0713	1.78e-06	-0.00234894	0.00414544	0.57	22.8465
COPD	Usual walking pace	rs79926725	11	11427563	T	C	-0.1269	0.027	2.61e-06	0.00104789	0.00253014	0.68	22.09
COPD	Usual walking pace	rs8040868	15	78911181	C	T	0.2096	0.0191	5.84e-28	6.00422e-06	0.00129697	1	120.425
COPD	Hand grip strength (right)	rs114131019	15	79034151	T	G	0.2376	0.0531	7.79e-06	0.0043738	0.00567569	0.44	20.0218
COPD	Hand grip strength (right)	rs11677229	2	190775545	G	A	-0.1291	0.0288	7.53e-06	0.00241583	0.0023959	0.31	20.0941
COPD	Hand grip strength (right)	rs117514908	13	64992376	G	C	0.2343	0.0502	3.08e-06	0.00853923	0.00500886	0.0879995	21.784
COPD	Hand grip strength (right)	rs117983365	7	8588642	C	G	0.2291	0.0513	7.99e-06	-0.00428005	0.00579691	0.46	19.9441
COPD	Hand grip strength (right)	rs1379933	4	89801156	C	T	-0.0948	0.0196	1.29e-06	-0.00199584	0.00182257	0.27	23.394
COPD	Hand grip strength (right)	rs139377201	9	107829610	C	T	-0.1756	0.0396	9.22e-06	-0.000746299	0.0034437	0.83	19.6634
COPD	Hand grip strength (right)	rs144264580	10	72604790	T	C	0.2357	0.0514	4.52e-06	0.000743378	0.00404847	0.85	21.0278
COPD	Hand grip strength (right)	rs147507443	1	10784105	C	T	-0.4527	0.0992	5.02e-06	0.00945757	0.00686004	0.17	20.8256
COPD	Hand grip strength (right)	rs147997538	22	30357150	A	T	0.1867	0.0412	5.73e-06	0.00749073	0.00631563	0.24	20.535
COPD	Hand grip strength (right)	rs1521046	2	67724452	C	T	0.0868	0.0187	3.53e-06	-0.000736976	0.00150061	0.62	21.5455
COPD	Hand grip strength (right)	rs172057	5	179245959	T	C	-0.5116	0.1115	4.46e-06	0.0126067	0.00592537	0.0329997	21.0529
COPD	Hand grip strength (right)	rs17865108	4	118357967	A	T	0.3117	0.0687	5.76e-06	-0.00557326	0.00336396	0.0980009	20.5854
COPD	Hand grip strength (right)	rs190861688	4	176014587	A	C	0.4684	0.0995	2.51e-06	-0.00556063	0.00985759	0.57	22.1609
COPD	Hand grip strength (right)	rs1925547	10	20973723	G	T	0.101	0.021	1.53e-06	0.000757701	0.00156877	0.630001	23.1315
COPD	Hand grip strength (right)	rs192743950	2	121092500	A	G	-0.2221	0.0431	2.6e-07	-0.00317267	0.0048605	0.51	26.5548
COPD	Hand grip strength (right)	rs2199036	16	31006972	T	C	0.0882	0.0191	4.09e-06	0.00489131	0.0015388	0.0015	21.3241
COPD	Hand grip strength (right)	rs2514168	11	83725697	A	G	0.1109	0.0242	4.74e-06	0.00106875	0.00345286	0.760001	21.0006
COPD	Hand grip strength (right)	rs2637677	6	116837556	G	A	0.1024	0.0223	4.3e-06	-0.001636	0.00192585	0.4	21.0858
COPD	Hand grip strength (right)	rs2818388	10	133953647	A	C	0.175	0.0334	1.64e-07	-0.00224591	0.00259902	0.39	27.4526
COPD	Hand grip strength (right)	rs3789044	1	204589101	A	G	-0.1059	0.0222	1.86e-06	0.00546925	0.00180138	0.00239999	22.7555
COPD	Hand grip strength (right)	rs3819726	6	119507973	A	T	-0.1081	0.024	6.89e-06	0.00341695	0.00200929	0.089	20.2875
COPD	Hand grip strength (right)	rs4405577	16	5015790	T	C	0.0919	0.0202	5.65e-06	-0.001979	0.00163484	0.23	20.698
COPD	Hand grip strength (right)	rs4762262	12	96381788	A	C	0.1311	0.025	1.62e-07	-0.00394137	0.00229761	0.0860003	27.4995
COPD	Hand grip strength (right)	rs5030697	15	99671741	T	C	0.8213	0.1813	5.89e-06	-0.00506018	0.00660461	0.44	20.5214
COPD	Hand grip strength (right)	rs55946646	12	12603884	G	A	0.2309	0.0515	7.41e-06	-0.000697955	0.00257469	0.79	20.1017
COPD	Hand grip strength (right)	rs56103247	20	62483184	T	C	-0.2082	0.0457	5.16e-06	0.00360065	0.00331012	0.28	20.7553
COPD	Hand grip strength (right)	rs56199726	8	15212915	C	T	0.189	0.04	2.25e-06	-0.000199706	0.00250286	0.94	22.3256
COPD	Hand grip strength (right)	rs58875428	4	7319682	G	T	0.5348	0.1128	2.12e-06	-0.00382597	0.00468753	0.41	22.4784
COPD	Hand grip strength (right)	rs61918613	12	67983724	A	G	-0.3391	0.0765	9.33e-06	-0.00306176	0.00436209	0.48	19.6486
COPD	Hand grip strength (right)	rs62232252	22	45380418	T	G	0.5065	0.108	2.73e-06	0.00746789	0.00674257	0.27	21.9944
COPD	Hand grip strength (right)	rs62528367	8	129314802	A	G	0.1668	0.0339	8.6e-07	-0.00291209	0.00255995	0.26	24.2099
COPD	Hand grip strength (right)	rs6478927	9	132675694	T	C	0.1151	0.0255	6.3e-06	0.00314231	0.00206519	0.13	20.3737
COPD	Hand grip strength (right)	rs7313179	12	124009190	G	T	0.1372	0.03	4.68e-06	0.00366509	0.00192339	0.0569994	20.9154
COPD	Hand grip strength (right)	rs74571623	16	5557722	C	G	0.3759	0.0768	9.7e-07	0.0093445	0.00968984	0.33	23.9564
COPD	Hand grip strength (right)	rs79907691	8	140829016	G	A	0.3408	0.0713	1.78e-06	-0.0019011	0.00486727	0.7	22.8465
COPD	Hand grip strength (right)	rs79926725	11	11427563	T	C	-0.1269	0.027	2.61e-06	-0.00138182	0.0029715	0.64	22.09
COPD	Hand grip strength (right)	rs8040868	15	78911181	C	T	0.2096	0.0191	5.84e-28	0.00188647	0.00152344	0.22	120.425
COPD	Hand grip strength (left)	rs114131019	15	79034151	T	G	0.2376	0.0531	7.79e-06	0.000146368	0.00566724	0.98	20.0218
COPD	Hand grip strength (left)	rs11677229	2	190775545	G	A	-0.1291	0.0288	7.53e-06	1.64427e-05	0.00239275	0.99	20.0941
COPD	Hand grip strength (left)	rs117514908	13	64992376	G	C	0.2343	0.0502	3.08e-06	0.00439005	0.00500098	0.38	21.784
COPD	Hand grip strength (left)	rs117983365	7	8588642	C	G	0.2291	0.0513	7.99e-06	-0.00606458	0.00578925	0.29	19.9441
COPD	Hand grip strength (left)	rs1379933	4	89801156	C	T	-0.0948	0.0196	1.29e-06	-3.21611e-05	0.00181983	0.99	23.394
COPD	Hand grip strength (left)	rs139377201	9	107829610	C	T	-0.1756	0.0396	9.22e-06	-0.00576648	0.00343938	0.0940005	19.6634
COPD	Hand grip strength (left)	rs144264580	10	72604790	T	C	0.2357	0.0514	4.52e-06	-0.00105905	0.00404199	0.79	21.0278
COPD	Hand grip strength (left)	rs147507443	1	10784105	C	T	-0.4527	0.0992	5.02e-06	0.0128544	0.00684873	0.061	20.8256
COPD	Hand grip strength (left)	rs147997538	22	30357150	A	T	0.1867	0.0412	5.73e-06	0.00817799	0.00630991	0.19	20.535
COPD	Hand grip strength (left)	rs1521046	2	67724452	C	T	0.0868	0.0187	3.53e-06	-0.000430412	0.00149849	0.77	21.5455
COPD	Hand grip strength (left)	rs172057	5	179245959	T	C	-0.5116	0.1115	4.46e-06	0.0161895	0.0059149	0.00619998	21.0529
COPD	Hand grip strength (left)	rs17865108	4	118357967	A	T	0.3117	0.0687	5.76e-06	-0.00303486	0.00335864	0.37	20.5854
COPD	Hand grip strength (left)	rs190861688	4	176014587	A	C	0.4684	0.0995	2.51e-06	-0.00552979	0.00985002	0.57	22.1609
COPD	Hand grip strength (left)	rs1925547	10	20973723	G	T	0.101	0.021	1.53e-06	0.00181537	0.00156633	0.25	23.1315
COPD	Hand grip strength (left)	rs192743950	2	121092500	A	G	-0.2221	0.0431	2.6e-07	-0.00384495	0.00485387	0.43	26.5548
COPD	Hand grip strength (left)	rs2199036	16	31006972	T	C	0.0882	0.0191	4.09e-06	0.00681192	0.00153658	9.29994e-06	21.3241
COPD	Hand grip strength (left)	rs2514168	11	83725697	A	G	0.1109	0.0242	4.74e-06	-4.45659e-05	0.00344744	0.99	21.0006
COPD	Hand grip strength (left)	rs2637677	6	116837556	G	A	0.1024	0.0223	4.3e-06	-0.0010361	0.00192303	0.59	21.0858
COPD	Hand grip strength (left)	rs2818388	10	133953647	A	C	0.175	0.0334	1.64e-07	-0.00306203	0.00259459	0.24	27.4526
COPD	Hand grip strength (left)	rs3789044	1	204589101	A	G	-0.1059	0.0222	1.86e-06	0.00566826	0.0017987	0.0016	22.7555
COPD	Hand grip strength (left)	rs3819726	6	119507973	A	T	-0.1081	0.024	6.89e-06	0.000257134	0.00200625	0.9	20.2875
COPD	Hand grip strength (left)	rs4405577	16	5015790	T	C	0.0919	0.0202	5.65e-06	-0.00300512	0.00163251	0.0659994	20.698
COPD	Hand grip strength (left)	rs4762262	12	96381788	A	C	0.1311	0.025	1.62e-07	-0.00326298	0.00229417	0.15	27.4995
COPD	Hand grip strength (left)	rs5030697	15	99671741	T	C	0.8213	0.1813	5.89e-06	-0.0059215	0.00659498	0.37	20.5214
COPD	Hand grip strength (left)	rs55946646	12	12603884	G	A	0.2309	0.0515	7.41e-06	-0.000883486	0.0025707	0.73	20.1017
COPD	Hand grip strength (left)	rs56103247	20	62483184	T	C	-0.2082	0.0457	5.16e-06	0.00213014	0.00330555	0.52	20.7553
COPD	Hand grip strength (left)	rs56199726	8	15212915	C	T	0.189	0.04	2.25e-06	-0.00190148	0.00249895	0.450001	22.3256
COPD	Hand grip strength (left)	rs58875428	4	7319682	G	T	0.5348	0.1128	2.12e-06	-0.000221434	0.00468195	0.96	22.4784
COPD	Hand grip strength (left)	rs61918613	12	67983724	A	G	-0.3391	0.0765	9.33e-06	-0.0011342	0.00435499	0.79	19.6486
COPD	Hand grip strength (left)	rs62232252	22	45380418	T	G	0.5065	0.108	2.73e-06	-0.00429517	0.00673481	0.52	21.9944
COPD	Hand grip strength (left)	rs62528367	8	129314802	A	G	0.1668	0.0339	8.6e-07	-0.00307935	0.00255558	0.23	24.2099
COPD	Hand grip strength (left)	rs6478927	9	132675694	T	C	0.1151	0.0255	6.3e-06	0.00337226	0.0020621	0.1	20.3737
COPD	Hand grip strength (left)	rs7313179	12	124009190	G	T	0.1372	0.03	4.68e-06	0.00177773	0.00192054	0.35	20.9154
COPD	Hand grip strength (left)	rs74571623	16	5557722	C	G	0.3759	0.0768	9.7e-07	0.00427488	0.00967537	0.66	23.9564
COPD	Hand grip strength (left)	rs79907691	8	140829016	G	A	0.3408	0.0713	1.78e-06	-0.00624987	0.00486162	0.2	22.8465
COPD	Hand grip strength (left)	rs79926725	11	11427563	T	C	-0.1269	0.027	2.61e-06	-0.00171027	0.00296705	0.56	22.09
COPD	Hand grip strength (left)	rs8040868	15	78911181	C	T	0.2096	0.0191	5.84e-28	0.0037036	0.00152132	0.015	120.425
Abbreviations: SNP: single nucleotide polymorphism; Chr: Chromosome; EA: effect allele; OA:other allele; SE: standard error; COPD, chronic obstructive pulmonary disease.
